# Supplementary material for: Deep learning of a bacterial and archaeal universal language of life enables transfer learning and illuminates microbial dark matter
Source: Nat Commun. 2022 May 11;13:2606. doi: 10.1038/s41467-022-30070-8 (PMC9095714; doi:10.1038/s41467-022-30070-8)
Supplement: Supplementary file 3 — Supplementary Data 1 [file 41467_2022_30070_MOESM3_ESM.xlsx]

## Sheet: Sheet1
GenBank Assembly Accession	Assembly Name	BioSample ID	NCBI Organism Name	Genome Accession	dataset
GCA_000526435.1	ASM52643v1	SAMN02584936	Caldicoprobacter oshimai DSM 21659	GCF_000526435.1	train
GCA_000166775.1	ASM16677v1	SAMN00713565	Caldicellulosiruptor kronotskyensis 2002	GCF_000166775.1	train
GCA_000328765.2	ASM32876v2	SAMEA2272437	Tepidanaerobacter acetatoxydans Re1	GCF_000328765.2	train
GCA_000499205.1	MAEPY2 1.0	SAMN02343193	Paenibacillus sp. MAEPY2	GCF_000499205.1	train
GCA_001730225.1	ASM173022v1	SAMN05731213	Desulfuribacillus alkaliarsenatis	GCF_001730225.1	train
GCA_001552655.1	ASM155265v1	SAMD00045739	Alicyclobacillus kakegawensis NBRC 103104	GCF_001552655.1	train
none	none	none	none	GCA_003456095.1	train
GCA_000020005.1	ASM2000v1	SAMN02598430	Natranaerobius thermophilus JW/NM-WN-LF	GCF_000020005.1	train
GCA_900111575.1	IMG-taxon 2602042032 annotated assembly	SAMN03080614	Anaerobranca gottschalkii DSM 13577	GCF_900111575.1	train
GCA_002427055.1	ASM242705v1	SAMN06457451	Firmicutes bacterium UBA5500	GCA_002427055.1	train
GCA_002919235.1	ASM291923v1	SAMN08158218	Clostridia bacterium	GCA_002919235.1	train
GCA_002399235.1	ASM239923v1	SAMN06451266	Firmicutes bacterium UBA4881	GCA_002399235.1	train
GCA_002408345.1	ASM240834v1	SAMN06453845	Firmicutes bacterium UBA5301	GCA_002408345.1	train
GCA_002426275.1	ASM242627v1	SAMN06454099	Firmicutes bacterium UBA5499	GCA_002426275.1	train
GCA_002452295.1	ASM245229v1	SAMN06456985	Firmicutes bacterium UBA6811	GCA_002452295.1	train
GCA_900016865.1	Clostridia bin genome 5	SAMEA3730008	uncultured Clostridia bacterium	GCA_900016865.1	train
GCA_002426645.1	ASM242664v1	SAMN06456060	Firmicutes bacterium UBA5435	GCA_002426645.1	train
none	none	none	none	GCA_003501335.1	train
GCA_003023725.1	ASM302372v1	SAMN08683243	Sulfobacillus benefaciens	GCA_003023725.1	train
GCA_000009905.1	ASM990v1	SAMD00061067	Symbiobacterium thermophilum IAM 14863	GCF_000009905.1	train
GCA_002919105.1	ASM291910v1	SAMN08158229	Thermaerobacter sp.	GCA_002919105.1	train
none	none	none	none	GCA_003517845.1	train
GCA_002375925.1	ASM237592v1	SAMN06455820	Firmicutes bacterium UBA3575	GCA_002375925.1	train
GCA_001513125.1	ASM151312v1	SAMN03778954	Clostridia bacterium DTU030	GCA_001513125.1	train
GCA_900104055.1	IMG-taxon 2623620517 annotated assembly	SAMN05216366	Selenomonas ruminantium	GCF_900104055.1	train
GCA_000224515.2	ASM22451v1	SAMN02471585	Desulfosporosinus sp. OT	GCF_000224515.1	train
GCA_001512665.1	ASM151266v1	SAMN03776771	Clostridiales bacterium DTU073	GCA_001512665.1	train
GCA_001875325.1	ASM187532v1	SAMN05430241	Moorella thermoacetica	GCF_001875325.1	train
GCA_002418965.1	ASM241896v1	SAMN06454537	Peptococcaceae bacterium UBA5757	GCA_002418965.1	train
GCA_002418765.1	ASM241876v1	SAMN06451449	Peptococcaceae bacterium UBA5767	GCA_002418765.1	train
GCA_002840245.1	ASM284024v1	SAMN06767695	Firmicutes bacterium HGW-Firmicutes-15	GCA_002840245.1	train
GCA_000016165.1	ASM1616v1	SAMN02598304	Desulfotomaculum reducens MI-1	GCF_000016165.1	train
GCA_002840165.1	ASM284016v1	SAMN06767708	Firmicutes bacterium HGW-Firmicutes-8	GCA_002840165.1	train
GCA_003054495.1	ASM305449v1	SAMN07757920	Carboxydocella thermautotrophica	GCF_003054495.1	train
GCA_900111505.1	IMG-taxon 2642422559 annotated assembly	SAMN04515653	Halanaerobium congolense	GCF_900111505.1	train
GCA_000187935.2	ASM18793v2	SAMN02436555	Streptococcus parauberis NCFD 2020	GCF_000187935.1	train
GCA_000622245.1	ASM62224v1	SAMN02743999	Fusobacterium perfoetens ATCC 29250	GCF_000622245.1	train
GCA_000012505.1	ASM1250v1	SAMN02598312	Synechococcus sp. CC9902	GCF_000012505.1	train
GCA_900313115.1	Rumen uncultured genome RUG770	SAMEA104666321	uncultured bacterium	GCA_900313115.1	train
GCA_002083825.1	ASM208382v1	SAMN05981169	Candidatus Sericytochromatia bacterium S15B-MN24 CBMW_12	GCA_002083825.1	train
GCA_001771545.1	ASM177154v1	SAMN04314412	candidate division WOR-1 bacterium RIFOXYB2_FULL_42_35	GCA_001771545.1	train
GCA_003265885.1	ASM326588v1	SAMN08965200	Candidatus Marinamargulisbacteria bacterium SCGC AG-343-D04	GCA_003265885.1	train
GCA_003242895.1	ASM324289v1	SAMN09222456	Candidatus Margulisbacteria bacterium	GCA_003242895.1	train
GCA_002413305.1	ASM241330v1	SAMN06451868	Actinobacteria bacterium UBA5176	GCA_002413305.1	train
GCA_003138855.1	20110800_S2D	SAMN08179187	Acidimicrobiaceae bacterium	GCA_003138855.1	train
GCA_002897715.1	ASM289771v1	SAMD00081361	bacterium BMS3Abin01	GCA_002897715.1	train
GCA_000014185.1	ASM1418v1	SAMN02598258	Rubrobacter xylanophilus DSM 9941	GCF_000014185.1	train
GCA_002331575.1	ASM233157v1	SAMN06454938	Atopobium sp. UBA2090	GCA_002331575.1	train
GCA_002366545.1	ASM236654v1	SAMN06453901	Actinobacteria bacterium UBA3085	GCA_002366545.1	train
GCA_002779205.1	ASM277920v1	SAMN06659258	Actinobacteria bacterium CG08_land_8_20_14_0_20_35_9	GCA_002779205.1	train
GCA_003157385.1	20120600_E2D	SAMN08179582	Actinobacteria bacterium	GCA_003157385.1	train
GCA_003133745.1	20120500_P13	SAMN08179405	candidate division WPS-2 bacterium	GCA_003133745.1	train
GCA_002423485.1	ASM242348v1	SAMN06454064	bacterium UBP9_UBA6111	GCA_002423485.1	train
GCA_001443485.1	ASM144348v1	SAMN03462097	Armatimonadetes bacterium CSP1-3	GCA_001443485.1	train
GCA_002254605.1	ASM225460v1	SAMN07230129	Armatimonadetes bacterium JP3_11	GCA_002254605.1	train
GCA_002898895.1	ASM289889v1	SAMD00093766	bacterium HR16	GCA_002898895.1	train
GCA_000427095.1	T49	SAMEA2272150	Chthonomonas calidirosea T49	GCF_000427095.1	train
GCA_002431715.1	ASM243171v1	SAMN06453966	Armatimonadetes bacterium UBA5829	GCA_002431715.1	train
GCA_003134215.1	20111000_S2S	SAMN08179378	Armatimonadetes bacterium	GCA_003134215.1	train
GCA_001872605.1	ASM187260v1	SAMN04328248	Armatimonadetes bacterium CG2_30_59_28	GCA_001872605.1	train
GCA_002898575.1	ASM289857v1	SAMD00093767	bacterium HR17	GCA_002898575.1	train
GCA_002409445.1	ASM240944v1	SAMN06456318	Armatimonadetes bacterium UBA5419	GCA_002409445.1	train
GCA_002411015.1	ASM241101v1	SAMN06451880	Armatimonadetes bacterium UBA5352	GCA_002411015.1	train
GCA_002410925.1	ASM241092v1	SAMN06451889	bacterium UBP13_UBA5359	GCA_002410925.1	train
GCA_001003605.1	ASM100360v1	SAMN03319960	Parcubacteria group bacterium GW2011_GWC2_48_17	GCA_001003605.1	train
GCA_002328565.1	ASM232856v1	SAMN06453241	Candidatus Moranbacteria bacterium UBA2206	GCA_002328565.1	train
GCA_002792135.1	ASM279213v1	SAMN06659773	bacterium (Candidatus Torokbacteria) CG_4_10_14_0_2_um_filter_35_8	GCA_002792135.1	train
GCA_001791275.1	ASM179127v1	SAMN04315591	Candidatus Uhrbacteria bacterium RIFCSPHIGHO2_12_FULL_60_25	GCA_001791275.1	train
GCA_002773695.1	ASM277369v1	SAMN06659340	Candidatus Doudnabacteria bacterium CG10_big_fil_rev_8_21_14_0_10_41_10	GCA_002773695.1	train
GCA_002686445.1	ASM268644v1	SAMN07618373	bacterium	GCA_002686445.1	train
GCA_000999315.1	ASM99931v1	SAMN03319709	Candidatus Peregrinibacteria bacterium GW2011_GWF2_43_17	GCA_000999315.1	train
GCA_002482925.1	ASM248292v1	SAMN06452856	Candidatus Saccharibacteria bacterium UBA7683	GCA_002482925.1	train
GCA_001872945.1	ASM187294v1	SAMN04328267	bacterium CG2_30_37_16	GCA_001872945.1	train
GCA_002792735.1	ASM279273v1	SAMN06659745	bacterium CG_4_10_14_0_2_um_filter_33_32	GCA_002792735.1	train
GCA_002780235.1	ASM278023v1	SAMN06659215	Candidatus Berkelbacteria bacterium CG06_land_8_20_14_3_00_43_10	GCA_002780235.1	train
GCA_001771185.1	ASM177118v1	SAMN04316212	candidate division Kazan bacterium RIFCSPHIGHO2_01_FULL_44_14	GCA_001771185.1	train
GCA_001773695.1	ASM177369v1	SAMN04315142	Candidatus Amesbacteria bacterium RIFCSPLOWO2_01_FULL_48_25	GCA_001773695.1	train
GCA_001772615.1	ASM177261v1	SAMN04314869	candidate division WWE3 bacterium RIFCSPHIGHO2_01_FULL_40_23	GCA_001772615.1	train
GCA_001771135.1	ASM177113v1	SAMN04313865	candidate division CPR3 bacterium GWF2_35_18	GCA_001771135.1	train
GCA_002771355.1	ASM277135v1	SAMN06659655	candidate division WWE3 bacterium CG22_combo_CG10-13_8_21_14_all_39_12	GCA_002771355.1	train
GCA_001567305.1	ASM156730v1	SAMN03372540	candidate division WS6 bacterium OLB21	GCA_001567305.1	train
GCA_001873755.1	ASM187375v1	SAMN04328296	Candidatus Wirthbacteria bacterium CG2_30_54_11	GCA_001873755.1	train
GCA_002311865.1	ASM231186v1	SAMN06457163	Dehalococcoidia bacterium UBA1151	GCA_002311865.1	train
GCA_002436065.1	ASM243606v1	SAMN06455613	Chloroflexi bacterium UBA6077	GCA_002436065.1	train
GCA_003158355.1	20120600_E3D	SAMN08179596	Anaerolineaceae bacterium	GCA_003158355.1	train
GCA_002532535.1	ASM253253v1	SAMN07514207	Chloroflexi bacterium Kir15-3F	GCF_002532535.1	train
GCA_003268475.1	ASM326847v1	SAMN04600100	Thermogemmatispora tikiterensis	GCA_003268475.1	train
GCA_002413265.1	ASM241326v1	SAMN06451869	Chloroflexi bacterium UBA5177	GCA_002413265.1	train
GCA_002347925.1	ASM234792v1	SAMN06453796	Chloroflexi bacterium UBA2235	GCA_002347925.1	train
GCA_002404055.1	ASM240405v1	SAMN06451262	Chloroflexi bacterium UBA4733	GCA_002404055.1	train
GCA_003135255.1	20111000_S2D	SAMN08179358	candidate division AD3 bacterium	GCA_003135255.1	train
GCA_003157875.1	20120600_E1D	SAMN08179544	Chloroflexi bacterium	GCA_003157875.1	train
GCA_002433065.1	ASM243306v1	SAMN06452350	Chloroflexi bacterium UBA6622	GCA_002433065.1	train
GCA_002355995.1	ASM235599v1	SAMD00066626	Thermus thermophilus	GCF_002355995.1	train
GCA_002050035.1	ASM205003v1	SAMN06287783	Planctomycetales bacterium 4484_113	GCA_002050035.1	train
GCA_002435745.1	ASM243574v1	SAMN06453690	bacterium UBP15_UBA6099	GCA_002435745.1	train
GCA_001644665.1	ASM164466v1	SAMN02954477	Fervidobacterium pennivorans	GCF_001644665.1	train
GCA_900465355.1	Ran1-1	SAMEA4698766	Candidatus Bipolaricaulis anaerobius	GCA_900465355.1	train
GCA_002877955.1	ASM287795v1	SAMN08107316	Caldisericum exile	GCA_002877955.1	train
none	none	none	none	GCA_003476705.1	train
GCA_002878375.1	ASM287837v1	SAMN07140561	Dictyoglomus sp. NZ13-RE01	GCA_002878375.1	train
GCA_003057965.1	ASM305796v1	SAMN06013554	Thermodesulfobium acidiphilum	GCF_003057965.1	train
GCA_001604435.1	ASM160443v1	SAMN03837571	Synergistales bacterium Syner_01	GCA_001604435.1	train
GCA_001508835.1	ASM150883v1	SAMN03445127	bacterium 42_11	GCA_001508835.1	train
GCA_000405345.1	ASM40534v1	SAMN02441602	Atribacteria bacterium SCGC AAA255-N14	GCA_000405345.1	train
GCA_000353875.1	"Ca. Caldatribacterium californiense"	SAMN01797434	Candidatus Caldatribacterium californiense OP9-cSCG	GCA_000353875.1	train
GCA_001872985.1	ASM187298v1	SAMN04328278	bacterium CG2_30_54_10	GCA_001872985.1	train
GCA_002422125.1	ASM242212v1	SAMN06457399	bacterium UBP17_UBA6191	GCA_002422125.1	train
GCA_002869225.1	ASM286922v1	SAMN07982665	bacterium BM706	GCA_002869225.1	train
GCA_001791795.1	ASM179179v1	SAMN04314129	Candidatus Wallbacteria bacterium GWC2_49_35	GCA_001791795.1	train
GCA_900105685.1	IMG-taxon 2690315640 annotated assembly	SAMN05444156	Verrucomicrobium sp. GAS474	GCF_900105685.1	train
GCA_900320225.1	Rumen uncultured genome RUG572	SAMEA104666872	uncultured Lentisphaerae bacterium	GCA_900320225.1	train
GCA_001803205.1	ASM180320v1	SAMN04313868	Lentisphaerae bacterium GWF2_38_69	GCA_001803205.1	train
GCA_002308555.1	ASM230855v1	SAMN06455243	bacterium UBP3_UBA1247	GCA_002308555.1	train
GCA_002329605.1	ASM232960v1	SAMN06451854	bacterium UBP3_UBA1439	GCA_002329605.1	train
GCA_002895085.1	ASM289508v1	SAMN07767759	Chlamydia abortus	GCF_002895085.1	train
GCA_000338295.1	First	SAMN02261079	Rhodopirellula europaea 6C	GCF_000338295.1	train
GCA_002364005.1	ASM236400v1	SAMN06451765	Phycisphaerales bacterium UBA3190	GCA_002364005.1	train
GCA_003170085.1	20110800_E3D	SAMN08179086	Planctomycetia bacterium	GCA_003170085.1	train
GCA_001302825.1	ASM130282v1	SAMN03994142	Planctomycetes bacterium DG_23	GCA_001302825.1	train
GCA_002311925.1	ASM231192v1	SAMN06457040	Planctomycetes bacterium UBA1135	GCA_002311925.1	train
GCA_002687715.1	ASM268771v1	SAMN07619727	Planctomycetes bacterium	GCA_002687715.1	train
GCA_002320775.1	ASM232077v1	SAMN06451693	Planctomycetes bacterium UBA1662	GCA_002320775.1	train
GCA_002343805.1	ASM234380v1	SAMN06454447	Planctomycetes bacterium UBA2392	GCA_002343805.1	train
none	none	none	none	GCA_003482625.1	train
GCA_003249795.1	ASM324979v1	SAMN09288115	bacterium	GCA_003249795.1	train
GCA_002393835.1	ASM239383v1	SAMN06453632	Treponema sp. UBA4326	GCA_002393835.1	train
GCA_001829125.1	ASM182912v1	SAMN04314119	Spirochaetes bacterium GWB1_27_13	GCA_001829125.1	train
GCA_001829155.1	ASM182915v1	SAMN04313962	Spirochaetes bacterium GWB1_36_13	GCA_001829155.1	train
GCA_900112165.1	IMG-taxon 2597490362 annotated assembly	SAMN02745150	Brevinema andersonii	GCF_900112165.1	train
GCA_001746225.1	ASM174622v1	SAMN05209828	Brachyspira hampsonii	GCF_001746225.1	train
none	none	none	none	GCA_003497555.1	train
GCA_002786225.1	ASM278622v1	SAMN07572185	Leptospira sp.	GCA_002786225.1	train
GCA_002839285.1	ASM283928v1	SAMN06767754	Spirochaetae bacterium HGW-Spirochaetae-5	GCA_002839285.1	train
GCA_002716355.1	ASM271635v1	SAMN07618404	bacterium	GCA_002716355.1	train
GCA_001650905.1	ASM165090v1	SAMN04957308	Balneola sp. EhC07	GCF_001650905.1	train
GCA_000020465.1	ASM2046v1	SAMN02598270	Chlorobium limicola DSM 245	GCF_000020465.1	train
none	none	none	none	GCA_003538625.1	train
GCA_003142475.1	20120800_E3D	SAMN08180131	Ignavibacteriae bacterium	GCA_003142475.1	train
GCA_001536065.1	JGI assembly	SAMN03436147	Candidatus Chrysopegis kryptomonas	GCF_001536065.1	train
GCA_002418685.1	ASM241868v1	SAMN06455695	Ignavibacteria bacterium UBA5771	GCA_002418685.1	train
GCA_003246455.1	ASM324645v1	SAMN09287913	Bacteroidetes bacterium	GCA_003246455.1	train
GCA_002327255.1	ASM232725v1	SAMN06452215	bacterium UBA2214	GCA_002327255.1	train
GCA_001304035.1	ASM130403v1	SAMN03994197	bacterium SM23_31	GCA_001304035.1	train
GCA_001886815.1	ASM188681v1	SAMN05946030	Caldithrix abyssi DSM 13497	GCF_001886815.1	train
GCA_002726775.1	ASM272677v1	SAMN07619376	Candidatus Marinimicrobia bacterium	GCA_002726775.1	train
GCA_002452555.1	ASM245255v1	SAMN06456991	Candidatus Marinimicrobia bacterium UBA6817	GCA_002452555.1	train
GCA_001872685.1	ASM187268v1	SAMN04328203	Candidatus Marinimicrobia bacterium CG1_02_48_14	GCA_001872685.1	train
GCA_002774355.1	ASM277435v1	SAMN06659292	Candidatus Marinimicrobia bacterium CG08_land_8_20_14_0_20_45_22	GCA_002774355.1	train
GCA_002382735.1	ASM238273v1	SAMN06454802	bacterium UBP11_UBA4055	GCA_002382735.1	train
GCA_002898195.1	ASM289819v1	SAMD00081381	bacterium BMS3Bbin04	GCA_002898195.1	train
GCA_900177705.1	IMG-taxon 2718218506 annotated assembly	SAMN05720473	Fibrobacter sp. UWB15	GCF_900177705.1	train
GCA_001789205.1	ASM178920v1	SAMN04314369	Candidatus Raymondbacteria bacterium RIFOXYA2_FULL_49_16	GCA_001789205.1	train
GCA_001462255.1	ASM146225v1	SAMN03999395	Fibrobacteria bacterium GUT77	GCA_001462255.1	train
GCA_002435865.1	ASM243586v1	SAMN06453688	Cloacimonetes bacterium UBA6097	GCA_002435865.1	train
GCA_003222155.1	ASM322215v1	SAMN08911877	Gemmatimonadetes bacterium	GCA_003222155.1	train
GCA_001780825.1	ASM178082v1	SAMN04315771	Candidatus Glassbacteria bacterium RIFCSPLOWO2_12_FULL_58_11	GCA_001780825.1	train
GCA_002403075.1	ASM240307v1	SAMN06455476	bacterium UBP1_UBA4783	GCA_002403075.1	train
GCA_001780165.1	ASM178016v1	SAMN04313721	Candidatus Eisenbacteria bacterium RBG_16_71_46	GCA_001780165.1	train
GCA_002686915.1	ASM268691v1	SAMN07619151	Gemmatimonadetes bacterium	GCA_002686915.1	train
GCA_002686955.1	ASM268695v1	SAMN07619150	Gemmatimonadetes bacterium	GCA_002686955.1	train
GCA_001777915.1	ASM177791v1	SAMN04314394	Candidatus Edwardsbacteria bacterium RifOxyA12_full_54_48	GCA_001777915.1	train
GCA_001303705.1	ASM130370v1	SAMN03994202	candidate division TA06 bacterium SM23_40	GCA_001303705.1	train
GCA_001304015.1	ASM130401v1	SAMN03994216	candidate division Zixibacteria bacterium SM23_81	GCA_001304015.1	train
GCA_002084765.1	ASM208476v1	SAMN06638386	Candidatus Cloacimonetes bacterium 4572_55	GCA_002084765.1	train
GCA_002712305.1	ASM271230v1	SAMN07619168	Gemmatimonadetes bacterium	GCA_002712305.1	train
GCA_002049985.1	ASM204998v1	SAMN06288098	Candidatus Latescibacteria bacterium 4484_181	GCA_002049985.1	train
GCA_002059205.1	ASM205920v1	SAMN06287578	Candidatus Latescibacteria bacterium 4484_107	GCA_002059205.1	train
GCA_000403035.1	ASM40303v1	SAMN02441742	Candidatus Latescibacter anaerobius SCGC AAA252-E07	GCA_000403035.1	train
GCA_002085375.1	ASM208537v1	SAMN06624697	candidate division Zixibacteria bacterium 4484_95	GCA_002085375.1	train
GCA_002085385.1	ASM208538v1	SAMN06624686	candidate division Zixibacteria bacterium 4484_93	GCA_002085385.1	train
GCA_002316275.1	ASM231627v1	SAMN06455730	candidate division WOR-3 bacterium UBA1063	GCA_002316275.1	train
GCA_000494225.1	Calescamantes bacterium OTU 1	SAMN02441764	Candidatus Calescibacterium nevadense OTU 1	GCA_000494225.1	train
GCA_001303785.1	ASM130378v1	SAMN03994203	candidate division WOR_3 bacterium SM23_42	GCA_001303785.1	train
GCA_002366725.1	ASM236672v1	SAMN06455134	candidate division WOR-3 bacterium UBA3073	GCA_002366725.1	train
GCA_002256535.1	ASM225653v1	SAMN07350899	candidate division bacterium WOR-3 4484_18	GCA_002256535.1	train
GCA_002215665.1	ASM221566v1	SAMN06887667	candidate division TA06 bacterium JGI_Cruoil_03_38_101	GCA_002215665.1	train
GCA_001508335.1	ASM150833v1	SAMN03445151	candidate division TA06 bacterium 32_111	GCA_001508335.1	train
GCA_001412365.1	ASM141236v1	SAMN04125646	Desulfuromonas sp. SDB	GCA_001412365.1	train
GCA_002030045.1	ASM203004v1	SAMN04330451	Candidatus Aegiribacteria bacterium MLS_C	GCA_002030045.1	train
GCA_002699335.1	ASM269933v1	SAMN07619758	Candidatus Poribacteria bacterium	GCA_002699335.1	train
GCA_002746185.1	ASM274618v1	SAMN07568857	Candidatus Hydrogenedentes bacterium	GCA_002746185.1	train
GCA_001567115.1	ASM156711v1	SAMN03372536	Omnitrophica bacterium OLB16	GCA_001567115.1	train
GCA_001774505.1	ASM177450v1	SAMN04313985	Candidatus Coatesbacteria bacterium RBG_13_66_14	GCA_001774505.1	train
GCA_002842095.1	ASM284209v1	SAMN06767623	candidate division BRC1 bacterium HGW-BRC1-1	GCA_002842095.1	train
GCA_002715745.1	ASM271574v1	SAMN07620247	Woeseiaceae bacterium	GCA_002715745.1	train
GCA_002779605.1	ASM277960v1	SAMN06659231	Zetaproteobacteria bacterium CG06_land_8_20_14_3_00_59_53	GCA_002779605.1	train
GCA_002109495.1	ASM210949v1	SAMN04574817	Magnetofaba australis IT-1	GCF_002109495.1	train
GCA_000992305.1	ASM99230v1	SAMN03319398	candidate division TM6 bacterium GW2011_GWF2_38_10	GCA_000992305.1	train
GCA_002325765.1	ASM232576v1	SAMN06456904	bacterium UBA1459	GCA_002325765.1	train
GCA_002309575.1	ASM230957v1	SAMN06454758	bacterium UBP6_UBA1209	GCA_002309575.1	train
GCA_002082305.1	ASM208230v1	SAMN04448864	SAR324 cluster bacterium SAR324-CTD7B	GCA_002082305.1	train
GCA_002913305.1	ASM291330v1	SAMN08200415	Campylobacter concisus	GCF_002913305.1	train
GCA_002119425.1	ASM211942v1	SAMN05511439	Desulfurella amilsii	GCF_002119425.1	train
GCA_002878035.1	ASM287803v1	SAMN08107306	Sulfurihydrogenibium sp.	GCA_002878035.1	train
GCA_000421485.1	ASM42148v1	SAMN02440891	Desulfurobacterium sp. TC5-1	GCF_000421485.1	train
GCA_001547735.1	ASM154773v1	SAMD00061062	Thermosulfidibacter takaii ABI70S6	GCF_001547735.1	train
GCA_002878065.1	ASM287806v1	SAMN08107314	Calditerrivibrio nitroreducens	GCA_002878065.1	train
GCA_000469585.1	Chrysiogenes arsenatis	SAMN02471296	Chrysiogenes arsenatis DSM 11915	GCF_000469585.1	train
GCA_002708105.1	ASM270810v1	SAMN07618396	bacterium	GCA_002708105.1	train
GCA_003232385.1	ASM323238v1	SAMN09240063	bacterium	GCA_003232385.1	train
GCA_003252055.1	ASM325205v1	SAMN09288001	Desulfobacter postgatei	GCA_003252055.1	train
GCA_001603845.1	ASM160384v1	SAMN03837530	Syntrophobacterales bacterium Delta_01	GCA_001603845.1	train
GCA_002011835.1	ASM201183v1	SAMN06226412	Desulfarculaceae bacterium JdFR-95	GCA_002011835.1	train
GCA_000195295.1	ASM19529v1	SAMN00713603	Desulfobacca acetoxidans DSM 11109	GCF_000195295.1	train
GCA_001797675.1	ASM179767v1	SAMN04314000	Deltaproteobacteria bacterium RBG_13_43_22	GCA_001797675.1	train
none	none	none	none	GCA_003509305.1	train
GCA_000423845.1	ASM42384v1	SAMN02441489	Thermodesulfobacterium hveragerdense DSM 12571	GCF_000423845.1	train
GCA_001687335.1	ASM168733v1	SAMN05251087	Dissulfuribacter thermophilus	GCF_001687335.1	train
GCA_001304365.1	ASM130436v1	SAMN03994151	Syntrophobacter sp. DG_60	GCA_001304365.1	train
GCA_003142535.1	20120800_E2X	SAMN08180125	Syntrophaceae bacterium	GCA_003142535.1	train
GCA_002010915.1	ASM201091v1	SAMN06226414	Desulfarculaceae bacterium JdFR-97	GCA_002010915.1	train
GCA_001797905.1	ASM179790v1	SAMN04314029	Deltaproteobacteria bacterium RBG_16_54_11	GCA_001797905.1	train
GCA_002418945.1	ASM241894v1	SAMN06454534	Deltaproteobacteria bacterium UBA5758	GCA_002418945.1	train
GCA_002316295.1	ASM231629v1	SAMN06455729	Syntrophaceae bacterium UBA1062	GCA_002316295.1	train
GCA_002841765.1	ASM284176v1	SAMN06767655	Deltaproteobacteria bacterium HGW-Deltaproteobacteria-4	GCA_002841765.1	train
GCA_001795535.1	ASM179553v1	SAMN04314173	Deltaproteobacteria bacterium GWA2_54_12	GCA_001795535.1	train
GCA_002839535.1	ASM283953v1	SAMN06767742	Nitrospira bacterium HGW-Nitrospira-1	GCA_002839535.1	train
GCA_001458695.1	NiCh1	SAMEA3560316	Candidatus Nitrospira inopinata	GCF_001458695.1	train
GCA_001803705.1	ASM180370v1	SAMN04313879	Nitrospirae bacterium GWC2_56_14	GCA_001803705.1	train
GCA_001803795.1	ASM180379v1	SAMN04313704	Nitrospirae bacterium RBG_16_64_22	GCA_001803795.1	train
GCA_001873285.1	ASM187328v1	SAMN04328285	Nitrospirae bacterium CG2_30_53_67	GCA_001873285.1	train
GCA_003221515.1	ASM322151v1	SAMN08911940	Candidatus Rokubacteria bacterium	GCA_003221515.1	train
GCA_000739515.1	ASM73951v1	SAMD00016904	Candidatus Moduliflexus flocculans	GCA_000739515.1	train
GCA_003230635.1	ASM323063v1	SAMN09240166	bacterium	GCA_003230635.1	train
GCA_002731985.1	ASM273198v1	SAMN07619521	Nitrospinae bacterium	GCA_002731985.1	train
GCA_002500605.1	ASM250060v1	SAMN06450621	Nitrospinaceae bacterium UBA7883	GCA_002500605.1	train
GCA_001804915.1	ASM180491v1	SAMN04315473	Nitrospinae bacterium RIFCSPHIGHO2_02_FULL_39_82	GCA_001804915.1	train
GCA_001803565.1	ASM180356v1	SAMN04315881	Nitrospinae bacterium RIFCSPLOWO2_12_FULL_45_22	GCA_001803565.1	train
GCA_002377645.1	ASM237764v1	SAMN06457116	Nitrospinaceae bacterium UBA3496	GCA_002377645.1	train
GCA_000522425.1	v3	SAMN02420412	Candidatus Entotheonella factor	GCA_000522425.1	train
GCA_001790715.1	ASM179071v1	SAMN04314270	Candidatus Schekmanbacteria bacterium RBG_16_38_11	GCA_001790715.1	train
GCA_003228585.1	ASM322858v1	SAMN09240188	Proteobacteria bacterium	GCA_003228585.1	train
GCA_001798995.1	ASM179899v1	SAMN04315407	Deltaproteobacteria bacterium RIFCSPHIGHO2_02_FULL_60_17	GCA_001798995.1	train
GCA_000526155.1	ASM52615v1	SAMN02584914	Deferrisoma camini S3R1	GCA_000526155.1	train
GCA_001797445.1	ASM179744v1	SAMN04313911	Deltaproteobacteria bacterium GWA2_65_63	GCA_001797445.1	train
GCA_003170555.1	20110800_E3D	SAMN08179068	Deltaproteobacteria bacterium	GCA_003170555.1	train
GCA_001873295.1	ASM187329v1	SAMN04328286	Nitrospirae bacterium CG2_30_70_394	GCA_001873295.1	train
GCA_001797815.1	ASM179781v1	SAMN04313688	Deltaproteobacteria bacterium RBG_13_61_14	GCA_001797815.1	train
GCA_003153015.1	20120700_E3M	SAMN08179787	Myxococcales bacterium	GCA_003153015.1	train
GCA_002309695.1	ASM230969v1	SAMN06454754	Myxococcales bacterium UBA1203	GCA_002309695.1	train
GCA_001798605.1	ASM179860v1	SAMN04314410	Deltaproteobacteria bacterium RIFOXYA12_FULL_58_15	GCA_001798605.1	train
GCA_002722845.1	ASM272284v1	SAMN07619499	Myxococcales bacterium	GCA_002722845.1	train
GCA_003258315.1	ASM325831v1	SAMN09396997	Bradymonas sediminis	GCF_003258315.1	train
GCA_002841945.1	ASM284194v1	SAMN06767642	Deltaproteobacteria bacterium HGW-Deltaproteobacteria-14	GCA_002841945.1	train
GCA_002731275.1	ASM273127v1	SAMN07618665	Deltaproteobacteria bacterium	GCA_002731275.1	train
GCA_002709835.1	ASM270983v1	SAMN07618676	Deltaproteobacteria bacterium	GCA_002709835.1	train
GCA_002296975.1	ASM229697v1	SAMN06455911	Deltaproteobacteria bacterium UBA796	GCA_002296975.1	train
GCA_002238945.1	ASM223894v1	SAMN05959529	Proteobacteria bacterium bin106	GCA_002238945.1	train
GCA_002343185.1	ASM234318v1	SAMN06453627	Deltaproteobacteria bacterium UBA2409	GCA_002343185.1	train
GCA_001799195.1	ASM179919v1	SAMN04314405	Deltaproteobacteria bacterium RIFOXYA12_FULL_61_11	GCA_001799195.1	train
GCA_001770175.1	ASM177017v1	SAMN04314756	Bdellovibrionales bacterium RIFOXYD1_FULL_55_31	GCA_001770175.1	train
GCA_002787535.1	ASM278753v1	SAMN06659493	Deltaproteobacteria bacterium CG11_big_fil_rev_8_21_14_0_20_45_16	GCA_002787535.1	train
GCA_002344565.1	ASM234456v1	SAMN06450675	Bdellovibrionaceae bacterium UBA2351	GCA_002344565.1	train
GCA_001798105.1	ASM179810v1	SAMN04315323	Deltaproteobacteria bacterium RIFCSPHIGHO2_02_FULL_40_11	GCA_001798105.1	train
GCA_002342225.1	ASM234222v1	SAMN06453347	Bdellovibrionaceae bacterium UBA2466	GCA_002342225.1	train
GCA_001798715.1	ASM179871v1	SAMN04316063	Deltaproteobacteria bacterium RIFCSPLOWO2_02_FULL_50_16	GCA_001798715.1	train
GCA_000307955.1	ASM30795v1	SAMN01813472	Desulfovibrio magneticus str. Maddingley MBC34	GCA_000307955.1	train
GCA_002387725.1	ASM238772v1	SAMN06450526	Nitrospirae bacterium UBA4572	GCA_002387725.1	train
GCA_002347965.1	ASM234796v1	SAMN06453794	Nitrospirae bacterium UBA2233	GCA_002347965.1	train
GCA_000421065.1	ASM42106v1	SAMN02440899	Acidobacteriaceae bacterium TAA166	GCF_000421065.1	train
GCA_000820845.2	K22	SAMEA3158464	Pyrinomonas methylaliphatogenes	GCF_000820845.2	train
GCA_002451015.1	ASM245101v1	SAMN06451230	Acidobacteria bacterium UBA6911	GCA_002451015.1	train
GCA_003222295.1	ASM322229v1	SAMN08912114	Acidobacteria bacterium	GCA_003222295.1	train
GCA_003223145.1	ASM322314v1	SAMN08912088	Acidobacteria bacterium	GCA_003223145.1	train
GCA_002731215.1	ASM273121v1	SAMN07618220	Acidobacteria bacterium	GCA_002731215.1	train
GCA_002238705.1	ASM223870v1	SAMN05959517	Acidobacteria bacterium bin61	GCA_002238705.1	train
GCA_003152095.1	20120700_P3D	SAMN08179850	Acidobacteria bacterium	GCA_003152095.1	train
GCA_002297665.1	ASM229766v1	SAMN06452253	Holophagaceae bacterium UBA692	GCA_002297665.1	train
GCA_002747255.1	ASM274725v1	SAMN07757424	Acidobacteria bacterium	GCA_002747255.1	train
GCA_002789615.1	ASM278961v1	SAMN06660039	Acidobacteria bacterium CG_4_9_14_3_um_filter_49_7	GCA_002789615.1	train
GCA_002010725.1	ASM201072v1	SAMN06226397	Candidatus Aminicenantes bacterium JdFR-80	GCA_002010725.1	train
GCA_002402325.1	ASM240232v1	SAMN06453056	Candidatus Aminicenantes bacterium UBA4820	GCA_002402325.1	train
GCA_002898535.1	ASM289853v1	SAMD00093761	bacterium HR11	GCA_002898535.1	train
GCA_001784175.1	ASM178417v1	SAMN04315822	Candidatus Lindowbacteria bacterium RIFCSPLOWO2_12_FULL_62_27	GCA_001784175.1	train
GCA_002780065.1	ASM278006v1	SAMN06659243	Candidatus Hydrogenedentes bacterium CG07_land_8_20_14_0_80_42_17	GCA_002780065.1	train
GCA_001804045.1	ASM180404v1	SAMN04314093	Omnitrophica bacterium RBG_13_46_9	GCA_001804045.1	train
GCA_001804225.1	ASM180422v1	SAMN04315226	Omnitrophica bacterium RIFCSPLOWO2_01_FULL_50_24	GCA_001804225.1	train
GCA_002085025.1	ASM208502v1	SAMN06560474	Candidatus Omnitrophica bacterium 4484_213	GCA_002085025.1	train
GCA_001730085.1	AB1_pvc	SAMN03766366	PVC group bacterium (ex Bugula neritina AB1)	GCA_001730085.1	train
GCA_003167475.1	20110700_P2D	SAMN08178906	candidate division FCPU426 bacterium	GCA_003167475.1	train
GCA_001778375.1	ASM177837v1	SAMN04314657	Candidatus Firestonebacteria bacterium RIFOXYD2_FULL_39_29	GCA_001778375.1	train
GCA_003136635.1	20110800_S3S	SAMN08179243	candidate division FCPU426 bacterium	GCA_003136635.1	train
GCA_002428325.1	ASM242832v1	SAMN06453266	bacterium UBP4_UBA6127	GCA_002428325.1	train
GCA_001873945.1	ASM187394v1	SAMN04328251	Candidatus Desantisbacteria bacterium CG2_30_40_21	GCA_001873945.1	train
none	none	none	none	GCA_003498085.1	train
none	none	none	none	GCA_003485015.1	train
GCA_002478245.1	ASM247824v1	SAMN06455583	bacterium UBP18_UBA7526	GCA_002478245.1	train
GCA_001871015.1	ASM187101v1	SAMN04328222	Candidatus Desantisbacteria bacterium CG1_02_38_46	GCA_001871015.1	train
GCA_002791075.1	ASM279107v1	SAMN06660111	bacterium (Candidatus Ratteibacteria) CG_4_9_14_3_um_filter_41_21	GCA_002791075.1	train
GCA_000402295.1	ASM40229v1	SAMN02441749	Candidatus Aerophobus profundus SCGC AAA252-L23	GCA_000402295.1	train
GCA_002311025.1	ASM231102v1	SAMN06457421	Elusimicrobia bacterium UBA1174	GCA_002311025.1	train
GCA_001871125.1	ASM187112v1	SAMN04328241	Elusimicrobia bacterium CG1_02_37_114	GCA_001871125.1	train
GCA_002412545.1	ASM241254v1	SAMN06455354	Elusimicrobia bacterium UBA5214	GCA_002412545.1	train
GCA_002402375.1	ASM240237v1	SAMN06454096	Elusimicrobia bacterium UBA4817	GCA_002402375.1	train
GCA_003153935.1	20120700_E3M	SAMN08179779	Elusimicrobia bacterium	GCA_003153935.1	train
GCA_900321865.1	Rumen uncultured genome RUG730	SAMEA104666744	uncultured Elusimicrobia bacterium	GCA_900321865.1	train
GCA_002780705.1	ASM278070v1	SAMN06659190	Elusimicrobia bacterium CG03_land_8_20_14_0_80_50_18	GCA_002780705.1	train
GCA_001563805.1	ASM156380v1	SAMN04123323	Natrialbaceae archaeon B1-Br10_E2g2	GCA_001563805.1	train
GCA_002506105.1	ASM250610v1	SAMN06027537	Methanolinea sp. UBA275	GCA_002506105.1	train
GCA_003158275.1	20120600_E3D	SAMN08179605	Euryarchaeota archaeon	GCA_003158275.1	train
GCA_000011005.1	ASM1100v1	SAMD00060931	Methanocella paludicola SANAE	GCA_000011005.1	train
GCA_003194435.1	ASM319443v1	SAMN08434988	ANME-1 cluster archaeon	GCA_003194435.1	train
GCA_000025505.1	ASM2550v1	SAMN02598503	Ferroglobus placidus DSM 10642	GCF_000025505.1	train
none	none	none	none	UBA8915	train
GCA_002153915.1	ASM215391v1	SAMN05770049	Methanonatronarchaeum thermophilum	GCF_002153915.1	train
GCA_002505695.1	ASM250569v1	SAMN06027237	Euryarchaeota archaeon UBA487	GCA_002505695.1	train
GCA_001595915.1	ASM159591v1	SAMN04495911	Thermoplasmatales archaeon SG8-52-3	GCA_001595915.1	train
GCA_003009755.1	ASM300975v1	SAMN06020844	Thermoplasmatales archaeon SW_10_69_26	GCA_003009755.1	train
GCA_002495235.1	ASM249523v1	SAMN06027064	Euryarchaeota archaeon UBA287	GCA_002495235.1	train
GCA_001507955.1	ASM150795v1	SAMN03445119	Methanobacteriaceae archaeon 41_258	GCA_001507955.1	train
GCA_000006175.2	ASM617v2	SAMN00000040	Methanococcus voltae A3	GCF_000006175.1	train
GCA_002201895.1	ASM220189v1	SAMN06246566	Methanopyrus sp. SNP6	GCA_002201895.1	train
GCA_001577775.1	ASM157777v1	SAMN03323778	Pyrococcus kukulkanii	GCF_001577775.1	train
GCA_003229935.1	ASM322993v1	SAMN09240142	Euryarchaeota archaeon	GCA_003229935.1	train
GCA_001515205.2	ASM151520v2	SAMN04159681	Hadesarchaea archaeon YNP_45	GCA_001515205.2	train
GCA_001316245.1	ASM131624v1	SAMD00000523	Vulcanisaeta sp. JCM 14467	GCA_001316245.1	train
GCA_001717035.1	ASM171703v1	SAMN04994459	Candidatus Methanomethylicus mesodigestum	GCA_001717035.1	train
GCA_000019605.1	ASM1960v1	SAMN02598368	Candidatus Korarchaeum cryptofilum OPF8	GCF_000019605.1	train
GCA_001563335.1	ASM156333v1	SAMN03998759	Candidatus Thorarchaeota archaeon SMTZ1-45	GCA_001563335.1	train
GCA_001940725.1	ASM194072v1	SAMN04924815	Candidatus Heimdallarchaeota archaeon LC_2	GCA_001940725.1	train
GCA_002779595.1	ASM277959v1	SAMN06659232	archaeon CG07_land_8_20_14_0_80_38_8	GCA_002779595.1	train
GCA_000220375.1	ASM22037v1	SAMN01940911	Candidatus Nanosalina sp. J07AB43	GCA_000220375.1	train
GCA_002254415.1	ASM225441v1	SAMN06647971	Candidatus Aenigmarchaeota archaeon ex4484_52	GCA_002254415.1	train
GCA_002789275.1	ASM278927v1	SAMN06660022	archaeon (Candidatus Huberarchaea) CG_4_9_14_0_8_um_filter_31_21	GCA_002789275.1	train
none	none	none	none	UBA10154	train
GCA_002687935.1	ASM268793v1	SAMN07618708	Euryarchaeota archaeon	GCA_002687935.1	train
GCA_002792915.1	ASM279291v1	SAMN06659736	Candidatus Micrarchaeota archaeon CG_4_10_14_0_2_um_filter_60_11	GCA_002792915.1	train
none	none	none	none	UBA10219	train
GCA_001723835.1	ASM172383v1	SAMN04979201	Candidatus Altiarchaeales archaeon WOR_SM1_79	GCA_001723835.1	train
GCA_000328565.1	ASM32856v1	SAMN02261384	Mycobacterium sp. JS623	GCF_000328565.1	valid
GCA_001613245.1	ASM161324v1	SAMD00018778	Nocardia speluncae NBRC 108251	GCF_001613245.1	valid
GCA_900101685.1	IMG-taxon 2651870117 annotated assembly	SAMN05216174	Alloactinosynnema iranicum	GCF_900101685.1	valid
GCA_000829695.1	ASM82969v1	SAMD00020221	Streptomyces sp. NBRC 110035	GCF_000829695.1	valid
GCA_900091955.1	IMG-taxon 2657245721 annotated assembly	SAMN04883155	Streptomyces sp. Ncost-T10-10d	GCF_900091955.1	valid
GCA_000719865.1	ASM71986v1	SAMN02645498	Streptomyces albus subsp. albus	GCF_000719865.1	valid
GCA_000425985.1	ASM42598v1	SAMN02440853	Microbacterium sp. URHA0036	GCF_000425985.1	valid
GCA_001685415.1	ASM168541v1	SAMN04578256	Serinicoccus sp. JLT9	GCF_001685415.1	valid
GCA_900094555.1	IMG-taxon 2615840609 annotated assembly	SAMN04487811	Rhizobium hainanense	GCF_900094555.1	valid
GCA_000015165.1	ASM1516v1	SAMN02598359	Bradyrhizobium sp. BTAi1	GCF_000015165.1	valid
GCA_001043895.1	ASM104389v1	SAMN03217758	Methylobacterium indicum	GCF_001043895.1	valid
GCA_000384335.2	ASM38433v2	SAMN02194552	Hyphomicrobium sp. 99	GCF_000384335.2	valid
GCA_001464655.1	Rhizobiales bacterium Ga0077555	SAMN04254526	Rhizobiales bacterium Ga0077555	GCA_001464655.1	valid
GCA_000281715.1	ASM28171v1	SAMN00839615	Sphingobium sp. AP49	GCF_000281715.1	valid
GCA_002002925.1	ASM200292v1	SAMN06263770	Sphingomonas sp. LM7	GCF_002002925.1	valid
GCA_000936425.1	ASM93642v1	SAMN03382941	Skermanella aerolata KACC 11604	GCF_000936425.1	valid
GCA_000300255.2	ASM30025v2	SAMN03081445	Candidatus Methanomethylophilus alvus Mx1201	GCF_000300255.2	valid
GCA_001481295.1	ASM148129v1	SAMN04326629	Candidatus Methanomethylophilus sp. 1R26	GCF_001481295.1	valid
GCA_002504495.1	ASM250449v1	SAMN06027054	Methanomassiliicoccaceae archaeon UBA537	GCA_002504495.1	valid
GCA_002496385.1	ASM249638v1	SAMN06027036	Methanomassiliicoccales archaeon UBA147	GCA_002496385.1	valid
GCA_002505185.1	ASM250518v1	SAMN06027152	Ferroplasmaceae archaeon UBA567	GCA_002505185.1	valid
GCA_002498845.1	ASM249884v1	SAMN06027607	Thermoplasmatales archaeon UBA509	GCA_002498845.1	valid
GCA_002254385.1	ASM225438v1	SAMN06647974	Thermoplasmatales archaeon ex4484_6	GCA_002254385.1	valid
GCA_002254765.1	ASM225476v1	SAMN06647967	Thermoplasmatales archaeon ex4484_36	GCA_002254765.1	valid
GCA_003151735.1	20120700_P3D	SAMN08179876	Candidatus Bathyarchaeota archaeon	GCA_003151735.1	valid
GCA_001273335.1	ASM127333v1	SAMN03793026	miscellaneous Crenarchaeota group-1 archaeon SG8-32-3	GCA_001273335.1	valid
GCA_002010975.1	ASM201097v1	SAMN06226324	Candidatus Bathyarchaeota archaeon JdFR-07	GCA_002010975.1	valid
GCA_001399795.1	ASM139979v1	SAMN03983875	Candidatus Bathyarchaeota archaeon BA2	GCA_001399795.1	valid
GCA_002490245.1	ASM249024v1	SAMN07701645	Candidatus Bathyarchaeota archaeon B24-2	GCA_002490245.1	valid
GCA_001776015.1	ASM177601v1	SAMN04316258	Candidatus Bathyarchaeota archaeon RBG_16_57_9	GCA_001776015.1	valid
GCA_001915065.1	ASM191506v1	SAMN04327914	archaeon 13_2_20CM_2_53_6	GCA_001915065.1	valid
GCA_003152955.1	20120700_E3M	SAMN08179789	Candidatus Bathyarchaeota archaeon	GCA_003152955.1	valid
GCA_002479715.1	ASM247971v1	SAMN06454495	Ruminococcus sp. UBA7477	GCA_002479715.1	test
GCA_003312465.1	ASM331246v1	SAMN08494074	Faecalibacterium prausnitzii	GCA_003312465.1	test
GCA_002315275.1	ASM231527v1	SAMN06456561	Clostridiales bacterium UBA1777	GCA_002315275.1	test
none	none	none	none	GCA_003522145.1	test
GCA_002308775.1	ASM230877v1	SAMN06456139	Mageeibacillus sp. UBA1257	GCA_002308775.1	test
GCA_001916035.1	ASM191603v1	SAMN05717248	Clostridium sp. 27_14	GCA_001916035.1	test
GCA_900066385.1	13414_6#69	SAMEA3545293	uncultured Clostridium sp.	GCA_900066385.1	test
GCA_002841495.1	ASM284149v1	SAMN06767700	Firmicutes bacterium HGW-Firmicutes-2	GCA_002841495.1	test
GCA_000436595.1	MGS1124	SAMEA3138714	Prevotella sp. CAG:1124	GCA_000436595.1	test
GCA_900316005.1	Rumen uncultured genome RUG152	SAMEA104666332	uncultured Bacteroidales bacterium	GCA_900316005.1	test
GCA_002429385.1	ASM242938v1	SAMN06451136	Prolixibacteraceae bacterium UBA6029	GCA_002429385.1	test
GCA_003259835.1	ASM325983v1	SAMN06297150	Flavobacterium aquaticum	GCF_003259835.1	test
GCA_001425355.1	Leaf405	SAMN04151757	Chryseobacterium sp. Leaf405	GCF_001425355.1	test
GCA_002690915.1	ASM269091v1	SAMN07618573	Crocinitomicaceae bacterium	GCA_002690915.1	test
GCA_003054115.1	ASM305411v1	SAMN08777206	Pedobacter sp. YR016	GCF_003054115.1	test
GCA_900102545.1	IMG-taxon 2634166296 annotated assembly	SAMN04488121	Chitinophaga filiformis	GCF_900102545.1	test
GCA_001714685.2	ASM171468v2	SAMN05438611	Methanosarcina sp. Ant1	GCA_001714685.2	test
GCA_000970085.1	ASM97008v1	SAMN03074589	Methanosarcina siciliae T4/M	GCF_000970085.1	test
GCA_900114835.1	IMG-taxon 2642422540 annotated assembly	SAMN04488696	Methanolobus profundi	GCF_900114835.1	test
GCA_000970325.1	ASM97032v1	SAMN03074571	Methanococcoides methylutens MM1	GCF_000970325.1	test
GCA_002926195.1	ASM292619v1	SAMN06562579	ANME-2 cluster archaeon HR1	GCA_002926195.1	test
none	none	none	none	UBA10536	test
GCA_002501765.1	ASM250176v1	SAMN06027569	Methanosaeta sp. UBA204	GCA_002501765.1	test
GCA_003162615.1	20100900_E3D	SAMN08178753	Methanothrix sp.	GCA_003162615.1	test
GCA_000484975.1	ASM48497v1	SAMN02440765	Thaumarchaeota archaeon SCGC AAA282-K18	GCA_000484975.1	test
GCA_003175215.1	ASM317521v1	SAMD00113975	Candidatus Nitrosopumilus sp. NM25	GCF_003175215.1	test
GCA_000484935.1	ASM48493v1	SAMN02441105	Euryarchaeota archaeum SCGC AAA287-E17	GCA_000484935.1	test
GCA_001510295.1	ASM151029v1	SAMN03733546	Thaumarchaeota archaeon casp-thauma4	GCA_001510295.1	test
GCA_900143675.1	Candidatus Nitrosotalea sinensis Nd2 whole genome	SAMEA20449918	Nitrosotalea sp. Nd2	GCF_900143675.1	test
GCA_002713205.1	ASM271320v1	SAMN07620155	Thaumarchaeota archaeon	GCA_002713205.1	test
GCA_002011085.1	ASM201108v1	SAMN06226331	Candidatus Geothermarchaeota archaeon JdFR-14	GCA_002011085.1	test
GCA_002898355.1	ASM289835v1	SAMD00093751	archaeon HR01	GCA_002898355.1	test
