# Supplementary material for: Deep learning of a bacterial and archaeal universal language of life enables transfer learning and illuminates microbial dark matter
Source: Nat Commun. 2022 May 11;13:2606. doi: 10.1038/s41467-022-30070-8 (PMC9095714; doi:10.1038/s41467-022-30070-8)
Supplement: Supplementary file 5 — Source Data [file 41467_2022_30070_MOESM5_ESM.zip]

Archive with 12 entries (11 files):
- SourceData/
- __MACOSX/._SourceData
- SourceData/Fig2_SourceData_Homolog_Emb_Seq_Comp_phylum.csv
- __MACOSX/SourceData/._Fig2_SourceData_Homolog_Emb_Seq_Comp_phylum.csv
- SourceData/Fig1_SourceData_FuncClasPredictions_valid.csv
- __MACOSX/SourceData/._Fig1_SourceData_FuncClasPredictions_valid.csv
- SourceData/Fig3_SourceData_Embs_SubsetEven20k.csv
- __MACOSX/SourceData/._Fig3_SourceData_Embs_SubsetEven20k.csv
- SourceData/Fig4_SourceData_ec1_metrics.csv
- __MACOSX/SourceData/._Fig4_SourceData_ec1_metrics.csv
- SourceData/Fig5_SourceData_classifier_annotation_comparison_withmetadata.csv
- __MACOSX/SourceData/._Fig5_SourceData_classifier_annotation_comparison_withmetadata.csv
