# Supplementary material for: Deep learning of a bacterial and archaeal universal language of life enables transfer learning and illuminates microbial dark matter
Source: Nat Commun. 2022 May 11;13:2606. doi: 10.1038/s41467-022-30070-8 (PMC9095714; doi:10.1038/s41467-022-30070-8)
Supplement: Supplementary file 5 — Source Data [file 41467_2022_30070_MOESM5_ESM.zip › SourceData/Fig2_SourceData_Homolog_Emb_Seq_Comp_phylum.csv]

og	a_ix	b_ix	homolog	cos	seqsim
1987at200795	8106	8107	Homologous	0.8328149	343.0
1987at200795	8106	8108	Homologous	0.82639045	122.0
1987at200795	8106	8109	Homologous	0.8290722	107.0
1987at200795	8106	8110	Homologous	0.84143096	273.0
1987at200795	8107	8108	Homologous	0.7770872	158.0
1987at200795	8107	8109	Homologous	0.8387777	100.0
1987at200795	8107	8110	Homologous	0.8133471	366.0
1987at200795	8108	8109	Homologous	0.75393736	67.0
1987at200795	8108	8110	Homologous	0.8489525	156.0
1987at200795	8109	8110	Homologous	0.694099	98.0
1987at200795	8106	20727	Nonhomologous	0.7131983	11.0
1987at200795	8107	39043	Nonhomologous	0.6166818	14.0
1987at200795	8108	4572	Nonhomologous	0.7449533	12.0
1987at200795	8109	24531	Nonhomologous	0.3898197	10.0
1987at200795	8110	42751	Nonhomologous	0.68462163	11.0
1987at200795	8106	11889	Nonhomologous	0.6826026	13.0
1987at200795	8107	7548	Nonhomologous	0.7845783	13.0
1987at200795	8108	39832	Nonhomologous	0.5909885	11.0
1987at200795	8109	22703	Nonhomologous	0.52117467	13.0
1987at200795	8110	40654	Nonhomologous	0.75011307	13.0
7217at57723	24172	24173	Homologous	0.8446815	15.0
7217at57723	24172	24174	Homologous	0.76572496	12.0
7217at57723	24172	24175	Homologous	0.9198566	18.0
7217at57723	24172	24176	Homologous	0.91913646	13.0
7217at57723	24173	24174	Homologous	0.6780541	200.0
7217at57723	24173	24175	Homologous	0.8061852	414.0
7217at57723	24173	24176	Homologous	0.86230934	13.0
7217at57723	24174	24175	Homologous	0.8416816	207.0
7217at57723	24174	24176	Homologous	0.7339581	12.0
7217at57723	24175	24176	Homologous	0.90716463	10.0
7217at57723	24172	18789	Nonhomologous	0.73087746	10.0
7217at57723	24173	28117	Nonhomologous	0.84382606	10.0
7217at57723	24174	11613	Nonhomologous	0.56435674	11.0
7217at57723	24175	1061	Nonhomologous	0.71831137	12.0
7217at57723	24176	15686	Nonhomologous	0.7528965	12.0
7217at57723	24172	7197	Nonhomologous	0.3953143	14.0
7217at57723	24173	36961	Nonhomologous	0.84462225	11.0
7217at57723	24174	43520	Nonhomologous	0.48822105	9.0
7217at57723	24175	37007	Nonhomologous	0.4653725	14.0
7217at57723	24176	35082	Nonhomologous	0.4768079	13.0
4939at200795	5663	5664	Homologous	0.62483263	90.0
4939at200795	5663	5665	Homologous	0.50524837	20.0
4939at200795	5663	5666	Homologous	0.70567936	22.0
4939at200795	5663	5667	Homologous	0.49799702	37.0
4939at200795	5664	5665	Homologous	0.84833	18.0
4939at200795	5664	5666	Homologous	0.7663172	18.0
4939at200795	5664	5667	Homologous	0.6883991	43.0
4939at200795	5665	5666	Homologous	0.689761	213.0
4939at200795	5665	5667	Homologous	0.7030954	21.0
4939at200795	5666	5667	Homologous	0.58212274	30.0
4939at200795	5663	34243	Nonhomologous	0.74587476	12.0
4939at200795	5664	11661	Nonhomologous	0.63823557	12.0
4939at200795	5665	25547	Nonhomologous	0.7159373	14.0
4939at200795	5666	12223	Nonhomologous	0.57810825	12.0
4939at200795	5667	6452	Nonhomologous	0.6332441	11.0
4939at200795	5663	6416	Nonhomologous	0.56277126	12.0
4939at200795	5664	35730	Nonhomologous	0.71237606	11.0
4939at200795	5665	17990	Nonhomologous	0.50213444	11.0
4939at200795	5666	27338	Nonhomologous	0.32897148	10.0
4939at200795	5667	2544	Nonhomologous	0.7680176	18.0
9128at200795	8787	8788	Homologous	0.6484592	12.0
9128at200795	8787	18486	Nonhomologous	0.5175696	10.0
322787at1224	16651	16652	Homologous	0.5784119	280.0
322787at1224	16651	16653	Homologous	0.25535044	81.0
322787at1224	16651	16654	Homologous	0.5298152	226.0
322787at1224	16652	16653	Homologous	0.428163	136.0
322787at1224	16652	16654	Homologous	0.85310173	566.0
322787at1224	16653	16654	Homologous	0.71799946	206.0
322787at1224	16651	9378	Nonhomologous	0.37677073	11.0
322787at1224	16652	26484	Nonhomologous	0.65646625	14.0
322787at1224	16653	1127	Nonhomologous	0.3991146	10.0
322787at1224	16654	14876	Nonhomologous	0.6517562	11.0
322787at1224	16651	29354	Nonhomologous	0.5198224	12.0
322787at1224	16652	1772	Nonhomologous	0.19053732	12.0
313at74201	3048	3049	Homologous	0.9113849	853.0
313at74201	3048	3050	Homologous	0.48706174	47.0
313at74201	3048	3051	Homologous	0.5379417	52.0
313at74201	3049	3050	Homologous	0.56691825	44.0
313at74201	3049	3051	Homologous	0.46234348	64.0
313at74201	3050	3051	Homologous	0.5956383	783.0
313at74201	3048	27795	Nonhomologous	0.78037125	11.0
313at74201	3049	10627	Nonhomologous	0.92579705	11.0
313at74201	3050	19518	Nonhomologous	0.32499874	9.0
313at74201	3051	34056	Nonhomologous	0.21475846	10.0
313at74201	3048	28046	Nonhomologous	0.5767994	12.0
313at74201	3049	9569	Nonhomologous	0.38716745	12.0
1601at57723	24287	24288	Homologous	0.58849823	19.0
1601at57723	24287	24289	Homologous	0.81548476	302.0
1601at57723	24287	24290	Homologous	0.7409701	362.0
1601at57723	24288	24289	Homologous	0.66843456	22.0
1601at57723	24288	24290	Homologous	0.7527023	23.0
1601at57723	24289	24290	Homologous	0.67762095	494.0
1601at57723	24287	40211	Nonhomologous	0.41029513	15.0
1601at57723	24288	8259	Nonhomologous	0.18690358	13.0
1601at57723	24289	1009	Nonhomologous	0.62732625	10.0
1601at57723	24290	43205	Nonhomologous	0.5994517	11.0
1601at57723	24287	26483	Nonhomologous	0.69597924	14.0
1601at57723	24288	4624	Nonhomologous	0.18706034	12.0
1782at74201	2726	2727	Homologous	0.7396284	38.0
1782at74201	2726	2728	Homologous	0.8660639	79.0
1782at74201	2726	2729	Homologous	0.8149154	28.0
1782at74201	2726	2730	Homologous	0.7172112	196.0
1782at74201	2727	2728	Homologous	0.734806	37.0
1782at74201	2727	2729	Homologous	0.85669845	1220.0
1782at74201	2727	2730	Homologous	0.689426	39.0
1782at74201	2728	2729	Homologous	0.86223775	33.0
1782at74201	2728	2730	Homologous	0.64089125	76.0
1782at74201	2729	2730	Homologous	0.5119773	38.0
1782at74201	2726	11766	Nonhomologous	0.68135893	11.0
1782at74201	2727	3134	Nonhomologous	0.8193037	11.0
1782at74201	2728	35023	Nonhomologous	0.5596376	12.0
1782at74201	2729	35737	Nonhomologous	0.5126554	13.0
1782at74201	2730	41194	Nonhomologous	-0.20027687	12.0
1782at74201	2726	24855	Nonhomologous	0.15731688	14.0
1782at74201	2727	13333	Nonhomologous	0.7009635	14.0
1782at74201	2728	1097	Nonhomologous	0.49811226	13.0
1782at74201	2729	41775	Nonhomologous	0.64410573	13.0
1782at74201	2730	44904	Nonhomologous	0.499602	10.0
87419at28890	35401	35402	Homologous	0.7494449	161.0
87419at28890	35401	35403	Homologous	0.70984846	81.0
87419at28890	35401	35404	Homologous	0.5083708	67.0
87419at28890	35401	35405	Homologous	0.66905195	79.0
87419at28890	35402	35403	Homologous	0.2934106	33.0
87419at28890	35402	35404	Homologous	0.124559455	18.0
87419at28890	35402	35405	Homologous	0.90493417	98.0
87419at28890	35403	35404	Homologous	0.85675514	285.0
87419at28890	35403	35405	Homologous	0.20300569	29.0
87419at28890	35404	35405	Homologous	0.092153646	23.0
87419at28890	35401	18031	Nonhomologous	0.7064364	10.0
87419at28890	35402	1357	Nonhomologous	0.19622889	9.0
87419at28890	35403	27338	Nonhomologous	0.45225474	9.0
87419at28890	35404	31811	Nonhomologous	0.40739536	10.0
87419at28890	35405	34599	Nonhomologous	0.7592733	12.0
87419at28890	35401	34053	Nonhomologous	0.5833801	13.0
87419at28890	35402	3088	Nonhomologous	0.2557365	9.0
87419at28890	35403	12660	Nonhomologous	0.63740927	12.0
87419at28890	35404	23584	Nonhomologous	0.34047925	12.0
87419at28890	35405	17025	Nonhomologous	0.47851828	11.0
280333at201174	38433	38434	Homologous	0.7262851	16.0
280333at201174	38433	38435	Homologous	0.6054109	19.0
280333at201174	38433	38436	Homologous	0.78170955	15.0
280333at201174	38433	38437	Homologous	0.31886217	22.0
280333at201174	38434	38435	Homologous	0.49065667	12.0
280333at201174	38434	38436	Homologous	0.6210099	12.0
280333at201174	38434	38437	Homologous	0.3394235	13.0
280333at201174	38435	38436	Homologous	0.8297902	15.0
280333at201174	38435	38437	Homologous	0.7289213	15.0
280333at201174	38436	38437	Homologous	0.6680002	13.0
280333at201174	38433	35817	Nonhomologous	0.48569733	8.0
280333at201174	38434	15164	Nonhomologous	0.4138268	11.0
280333at201174	38435	15111	Nonhomologous	0.58177197	10.0
280333at201174	38436	45059	Nonhomologous	0.58978724	9.0
280333at201174	38437	34558	Nonhomologous	0.60986805	14.0
280333at201174	38433	19039	Nonhomologous	0.51302826	9.0
280333at201174	38434	17509	Nonhomologous	0.18907812	12.0
280333at201174	38435	32033	Nonhomologous	0.75994384	17.0
280333at201174	38436	38795	Nonhomologous	0.8909994	16.0
280333at201174	38437	21673	Nonhomologous	-0.1394554	8.0
6188at57723	22914	22915	Homologous	0.73060113	17.0
6188at57723	22914	22916	Homologous	0.95365936	19.0
6188at57723	22914	22917	Homologous	0.87981135	19.0
6188at57723	22914	22918	Homologous	0.63189405	18.0
6188at57723	22915	22916	Homologous	0.7778102	35.0
6188at57723	22915	22917	Homologous	0.86683136	24.0
6188at57723	22915	22918	Homologous	0.72040343	109.0
6188at57723	22916	22917	Homologous	0.8635405	16.0
6188at57723	22916	22918	Homologous	0.62661886	23.0
6188at57723	22917	22918	Homologous	0.6967157	19.0
6188at57723	22914	37415	Nonhomologous	0.6905914	13.0
6188at57723	22915	32033	Nonhomologous	0.644133	16.0
6188at57723	22916	43134	Nonhomologous	0.61010873	16.0
6188at57723	22917	29150	Nonhomologous	0.8676423	13.0
6188at57723	22918	7995	Nonhomologous	0.8094972	13.0
6188at57723	22914	5938	Nonhomologous	0.77637506	15.0
6188at57723	22915	19098	Nonhomologous	0.6453663	10.0
6188at57723	22916	6669	Nonhomologous	0.7327402	12.0
6188at57723	22917	38024	Nonhomologous	0.789918	15.0
6188at57723	22918	16019	Nonhomologous	0.6272052	11.0
356093at201174	38945	38946	Homologous	0.6788841	31.0
356093at201174	38945	38947	Homologous	0.61277837	21.0
356093at201174	38945	38948	Homologous	0.70767033	32.0
356093at201174	38945	38949	Homologous	0.6076838	14.0
356093at201174	38946	38947	Homologous	0.8191043	35.0
356093at201174	38946	38948	Homologous	0.77408344	25.0
356093at201174	38946	38949	Homologous	0.61699206	24.0
356093at201174	38947	38948	Homologous	0.8673126	23.0
356093at201174	38947	38949	Homologous	0.7684777	20.0
356093at201174	38948	38949	Homologous	0.65880126	35.0
356093at201174	38945	41343	Nonhomologous	0.7371051	11.0
356093at201174	38946	41291	Nonhomologous	0.2118553	10.0
356093at201174	38947	15665	Nonhomologous	0.55727637	12.0
356093at201174	38948	40651	Nonhomologous	0.6351666	11.0
356093at201174	38949	16738	Nonhomologous	0.7855489	11.0
356093at201174	38945	40378	Nonhomologous	0.8488795	14.0
356093at201174	38946	6900	Nonhomologous	0.4010761	12.0
356093at201174	38947	44114	Nonhomologous	0.4248687	10.0
356093at201174	38948	26898	Nonhomologous	0.75409245	10.0
356093at201174	38949	8591	Nonhomologous	0.21020888	10.0
184222at201174	39053	39054	Homologous	0.6590952	206.0
184222at201174	39053	39055	Homologous	0.6344192	240.0
184222at201174	39053	39056	Homologous	0.63496107	28.0
184222at201174	39054	39055	Homologous	0.9671521	533.0
184222at201174	39054	39056	Homologous	0.85544544	27.0
184222at201174	39055	39056	Homologous	0.89886343	38.0
184222at201174	39053	21166	Nonhomologous	0.564724	10.0
184222at201174	39054	20678	Nonhomologous	0.42583972	8.0
184222at201174	39055	18144	Nonhomologous	-0.018539373	9.0
184222at201174	39056	32866	Nonhomologous	0.4410993	11.0
184222at201174	39053	39780	Nonhomologous	0.7081924	15.0
184222at201174	39054	17527	Nonhomologous	0.7716009	23.0
1591at57723	24051	24052	Homologous	0.6524311	21.0
1591at57723	24051	24053	Homologous	0.8434607	316.0
1591at57723	24051	24054	Homologous	0.65162176	30.0
1591at57723	24052	24053	Homologous	0.5420356	22.0
1591at57723	24052	24054	Homologous	0.7899928	74.0
1591at57723	24053	24054	Homologous	0.5749619	18.0
1591at57723	24051	1140	Nonhomologous	0.60730565	16.0
1591at57723	24052	36454	Nonhomologous	0.65513253	15.0
1591at57723	24053	2748	Nonhomologous	0.13312137	13.0
1591at57723	24054	11669	Nonhomologous	0.37667635	11.0
1591at57723	24051	4666	Nonhomologous	0.57986665	16.0
1591at57723	24052	44197	Nonhomologous	0.4870718	10.0
3186at74201	3678	3679	Homologous	0.79973567	22.0
3186at74201	3678	3680	Homologous	0.7785829	122.0
3186at74201	3678	3681	Homologous	0.8742088	317.0
3186at74201	3679	3680	Homologous	0.8983088	24.0
3186at74201	3679	3681	Homologous	0.7422764	26.0
3186at74201	3680	3681	Homologous	0.7692385	135.0
3186at74201	3678	16153	Nonhomologous	0.5974838	12.0
3186at74201	3679	29098	Nonhomologous	0.86505586	12.0
3186at74201	3680	19399	Nonhomologous	0.80768114	14.0
3186at74201	3681	2982	Nonhomologous	0.6473202	12.0
3186at74201	3678	2806	Nonhomologous	0.63354796	14.0
3186at74201	3679	28628	Nonhomologous	0.46120483	12.0
1642at74201	3986	3987	Homologous	0.73002964	86.0
1642at74201	3986	3988	Homologous	0.8346508	101.0
1642at74201	3986	3989	Homologous	0.57128596	104.0
1642at74201	3987	3988	Homologous	0.7780158	53.0
1642at74201	3987	3989	Homologous	0.6072612	45.0
1642at74201	3988	3989	Homologous	0.64663416	499.0
1642at74201	3986	24939	Nonhomologous	0.5802575	13.0
1642at74201	3987	18612	Nonhomologous	0.6487811	13.0
1642at74201	3988	6408	Nonhomologous	0.8377702	14.0
1642at74201	3989	1954	Nonhomologous	0.639685	13.0
1642at74201	3986	38531	Nonhomologous	0.53368634	13.0
1642at74201	3987	22479	Nonhomologous	0.15936725	11.0
8218at57723	23131	23132	Homologous	0.6260174	93.0
8218at57723	23131	23133	Homologous	0.67225903	125.0
8218at57723	23131	23134	Homologous	0.6804446	105.0
8218at57723	23132	23133	Homologous	0.747859	213.0
8218at57723	23132	23134	Homologous	0.74808353	218.0
8218at57723	23133	23134	Homologous	0.595114	211.0
8218at57723	23131	21918	Nonhomologous	0.5816908	10.0
8218at57723	23132	16849	Nonhomologous	0.7681239	15.0
8218at57723	23133	42885	Nonhomologous	0.37227783	10.0
8218at57723	23134	10687	Nonhomologous	0.5028885	9.0
8218at57723	23131	21739	Nonhomologous	0.32500502	10.0
8218at57723	23132	7985	Nonhomologous	0.689428	13.0
131160at976	44961	44962	Homologous	0.8521322	305.0
131160at976	44961	44963	Homologous	0.6486114	146.0
131160at976	44961	44964	Homologous	0.7750238	84.0
131160at976	44961	44965	Homologous	0.6650558	218.0
131160at976	44962	44963	Homologous	0.6723158	118.0
131160at976	44962	44964	Homologous	0.76491535	75.0
131160at976	44962	44965	Homologous	0.77706105	238.0
131160at976	44963	44964	Homologous	0.6832036	29.0
131160at976	44963	44965	Homologous	0.70681655	117.0
131160at976	44964	44965	Homologous	0.75890505	95.0
131160at976	44961	36503	Nonhomologous	0.51390445	12.0
131160at976	44962	38416	Nonhomologous	0.020049019	9.0
131160at976	44963	39195	Nonhomologous	0.7391136	9.0
131160at976	44964	10955	Nonhomologous	0.6941403	12.0
131160at976	44965	19787	Nonhomologous	0.46693727	11.0
131160at976	44961	8851	Nonhomologous	0.39136222	11.0
131160at976	44962	20171	Nonhomologous	0.63951063	14.0
131160at976	44963	29613	Nonhomologous	0.81479305	11.0
131160at976	44964	44387	Nonhomologous	0.5710062	11.0
131160at976	44965	30218	Nonhomologous	0.3831943	11.0
148443at201174	37471	37472	Homologous	0.54428416	236.0
148443at201174	37471	37473	Homologous	0.65293866	312.0
148443at201174	37471	37474	Homologous	0.7804026	212.0
148443at201174	37472	37473	Homologous	0.5310654	328.0
148443at201174	37472	37474	Homologous	0.6696467	357.0
148443at201174	37473	37474	Homologous	0.5568582	259.0
148443at201174	37471	6939	Nonhomologous	0.68886876	16.0
148443at201174	37472	22836	Nonhomologous	0.4804556	11.0
148443at201174	37473	7318	Nonhomologous	0.26669988	13.0
148443at201174	37474	31887	Nonhomologous	0.6689718	15.0
148443at201174	37471	25882	Nonhomologous	0.765055	14.0
148443at201174	37472	36417	Nonhomologous	0.7559676	16.0
813788at1224	13955	13956	Homologous	0.6715262	18.0
813788at1224	13955	13957	Homologous	0.58945453	36.0
813788at1224	13955	13958	Homologous	0.90739274	106.0
813788at1224	13956	13957	Homologous	0.63205403	18.0
813788at1224	13956	13958	Homologous	0.6350287	16.0
813788at1224	13957	13958	Homologous	0.5536664	49.0
813788at1224	13955	33483	Nonhomologous	0.7491407	12.0
813788at1224	13956	28729	Nonhomologous	0.6089974	11.0
813788at1224	13957	16960	Nonhomologous	0.59234	9.0
813788at1224	13958	4595	Nonhomologous	0.41790083	15.0
813788at1224	13955	39016	Nonhomologous	0.48943326	10.0
813788at1224	13956	13532	Nonhomologous	0.6747848	10.0
4295at200795	7209	7210	Homologous	0.98003006	614.0
4295at200795	7209	7211	Homologous	0.6840415	58.0
4295at200795	7209	7212	Homologous	0.8006009	38.0
4295at200795	7210	7211	Homologous	0.67359066	67.0
4295at200795	7210	7212	Homologous	0.78080595	53.0
4295at200795	7211	7212	Homologous	0.6217246	21.0
4295at200795	7209	1738	Nonhomologous	0.5489597	11.0
4295at200795	7210	38824	Nonhomologous	0.77890366	14.0
4295at200795	7211	27596	Nonhomologous	0.521232	10.0
4295at200795	7212	39861	Nonhomologous	0.6189773	13.0
4295at200795	7209	34514	Nonhomologous	0.15234135	10.0
4295at200795	7210	43341	Nonhomologous	0.7116807	11.0
348407at1224	17091	17092	Homologous	0.68815506	14.0
348407at1224	17091	17093	Homologous	0.5025899	15.0
348407at1224	17091	17094	Homologous	0.8358751	16.0
348407at1224	17091	17095	Homologous	0.7057838	21.0
348407at1224	17092	17093	Homologous	0.44407234	186.0
348407at1224	17092	17094	Homologous	0.7965296	572.0
348407at1224	17092	17095	Homologous	0.62862974	270.0
348407at1224	17093	17094	Homologous	0.45012876	171.0
348407at1224	17093	17095	Homologous	0.7601996	621.0
348407at1224	17094	17095	Homologous	0.7595609	266.0
348407at1224	17091	11988	Nonhomologous	0.659131	14.0
348407at1224	17092	5773	Nonhomologous	0.78550684	11.0
348407at1224	17093	44684	Nonhomologous	0.7124215	13.0
348407at1224	17094	1846	Nonhomologous	0.54853284	16.0
348407at1224	17095	14582	Nonhomologous	0.7299885	11.0
348407at1224	17091	38629	Nonhomologous	0.79311186	12.0
348407at1224	17092	3459	Nonhomologous	0.5657865	15.0
348407at1224	17093	16400	Nonhomologous	0.28837886	12.0
348407at1224	17094	30151	Nonhomologous	0.59776044	11.0
348407at1224	17095	1987	Nonhomologous	0.666064	14.0
3106at57723	24520	24521	Homologous	0.85752225	633.0
3106at57723	24520	24522	Homologous	0.46196812	64.0
3106at57723	24520	24523	Homologous	0.47605905	510.0
3106at57723	24521	24522	Homologous	0.54154557	43.0
3106at57723	24521	24523	Homologous	0.56152624	473.0
3106at57723	24522	24523	Homologous	0.6412005	87.0
3106at57723	24520	2115	Nonhomologous	0.67139155	13.0
3106at57723	24521	10589	Nonhomologous	0.6174084	17.0
3106at57723	24522	9731	Nonhomologous	0.51671594	13.0
3106at57723	24523	18765	Nonhomologous	0.56696564	12.0
3106at57723	24520	39963	Nonhomologous	0.30255634	11.0
3106at57723	24521	29312	Nonhomologous	0.6108771	13.0
2371at74201	2248	2249	Homologous	0.7606983	35.0
2371at74201	2248	2250	Homologous	0.51073515	36.0
2371at74201	2248	2251	Homologous	0.5352077	32.0
2371at74201	2249	2250	Homologous	0.5535993	68.0
2371at74201	2249	2251	Homologous	0.6075782	42.0
2371at74201	2250	2251	Homologous	0.73185503	225.0
2371at74201	2248	43079	Nonhomologous	0.80335945	11.0
2371at74201	2249	44505	Nonhomologous	0.3119486	10.0
2371at74201	2250	2678	Nonhomologous	0.5347169	12.0
2371at74201	2251	8858	Nonhomologous	0.4983976	11.0
2371at74201	2248	35229	Nonhomologous	0.39419746	12.0
2371at74201	2249	8867	Nonhomologous	0.45008013	13.0
528at1117	12488	12489	Homologous	0.802814	83.0
528at1117	12488	12490	Homologous	0.75448453	177.0
528at1117	12488	12491	Homologous	0.7069146	92.0
528at1117	12489	12490	Homologous	0.91912025	55.0
528at1117	12489	12491	Homologous	0.67231333	79.0
528at1117	12490	12491	Homologous	0.7125283	93.0
528at1117	12488	44300	Nonhomologous	0.059954654	11.0
528at1117	12489	22125	Nonhomologous	0.024507081	8.0
528at1117	12490	25206	Nonhomologous	0.69698304	11.0
528at1117	12491	27588	Nonhomologous	0.5432019	13.0
528at1117	12488	25219	Nonhomologous	0.39443	13.0
528at1117	12489	35682	Nonhomologous	0.5498516	12.0
1033at651137	22025	22026	Homologous	0.68490994	385.0
1033at651137	22025	22027	Homologous	0.7659899	364.0
1033at651137	22025	22028	Homologous	0.89976174	267.0
1033at651137	22025	22029	Homologous	0.84079677	204.0
1033at651137	22026	22027	Homologous	0.80105543	391.0
1033at651137	22026	22028	Homologous	0.7176829	261.0
1033at651137	22026	22029	Homologous	0.79341686	251.0
1033at651137	22027	22028	Homologous	0.8476497	230.0
1033at651137	22027	22029	Homologous	0.93897694	268.0
1033at651137	22028	22029	Homologous	0.8918197	276.0
1033at651137	22025	30329	Nonhomologous	0.4008155	15.0
1033at651137	22026	34232	Nonhomologous	0.25245118	12.0
1033at651137	22027	25738	Nonhomologous	0.29414946	12.0
1033at651137	22028	5548	Nonhomologous	0.4341535	9.0
1033at651137	22029	5518	Nonhomologous	0.4029499	10.0
1033at651137	22025	35185	Nonhomologous	0.49279273	10.0
1033at651137	22026	13283	Nonhomologous	0.5118934	13.0
1033at651137	22027	16489	Nonhomologous	-0.23302136	11.0
1033at651137	22028	40186	Nonhomologous	0.36064696	9.0
1033at651137	22029	3252	Nonhomologous	0.4905464	14.0
2886at200795	5527	5528	Homologous	0.7321095	65.0
2886at200795	5527	5529	Homologous	0.41972122	26.0
2886at200795	5527	5530	Homologous	0.86404175	34.0
2886at200795	5528	5529	Homologous	0.5954027	51.0
2886at200795	5528	5530	Homologous	0.7050525	58.0
2886at200795	5529	5530	Homologous	0.5632838	28.0
2886at200795	5527	21879	Nonhomologous	0.49624413	11.0
2886at200795	5528	28038	Nonhomologous	0.7679299	12.0
2886at200795	5529	33498	Nonhomologous	0.11743335	11.0
2886at200795	5530	17067	Nonhomologous	0.17629461	12.0
2886at200795	5527	11403	Nonhomologous	0.89285135	12.0
2886at200795	5528	26559	Nonhomologous	0.7051823	11.0
1575at74201	506	507	Homologous	0.62004393	141.0
1575at74201	506	508	Homologous	0.567067	376.0
1575at74201	506	509	Homologous	0.8659438	337.0
1575at74201	506	510	Homologous	0.46929488	109.0
1575at74201	507	508	Homologous	0.6577052	145.0
1575at74201	507	509	Homologous	0.55411464	198.0
1575at74201	507	510	Homologous	0.6263998	105.0
1575at74201	508	509	Homologous	0.6802949	287.0
1575at74201	508	510	Homologous	0.42711458	97.0
1575at74201	509	510	Homologous	0.5363788	142.0
1575at74201	506	20122	Nonhomologous	0.8162669	10.0
1575at74201	507	37793	Nonhomologous	0.7054105	11.0
1575at74201	508	37162	Nonhomologous	0.8896444	16.0
1575at74201	509	15583	Nonhomologous	0.5915756	14.0
1575at74201	510	10401	Nonhomologous	0.64053506	14.0
1575at74201	506	29313	Nonhomologous	0.62083995	10.0
1575at74201	507	26756	Nonhomologous	0.74881023	14.0
1575at74201	508	24307	Nonhomologous	0.24493088	17.0
1575at74201	509	2620	Nonhomologous	0.70058155	17.0
1575at74201	510	16486	Nonhomologous	0.4511463	11.0
242305at201174	36434	36435	Homologous	0.78793675	305.0
242305at201174	36434	36436	Homologous	0.5724898	228.0
242305at201174	36434	36437	Homologous	0.84324676	249.0
242305at201174	36434	36438	Homologous	0.87628645	242.0
242305at201174	36435	36436	Homologous	0.5908763	251.0
242305at201174	36435	36437	Homologous	0.8288385	321.0
242305at201174	36435	36438	Homologous	0.8045352	303.0
242305at201174	36436	36437	Homologous	0.6106283	187.0
242305at201174	36436	36438	Homologous	0.67871267	255.0
242305at201174	36437	36438	Homologous	0.8852487	236.0
242305at201174	36434	28558	Nonhomologous	0.3432632	10.0
242305at201174	36435	3835	Nonhomologous	0.6415731	25.0
242305at201174	36436	28827	Nonhomologous	0.36343315	12.0
242305at201174	36437	34001	Nonhomologous	0.42635182	11.0
242305at201174	36438	14091	Nonhomologous	0.5251615	14.0
242305at201174	36434	43304	Nonhomologous	0.529853	12.0
242305at201174	36435	39352	Nonhomologous	0.5346727	16.0
242305at201174	36436	38786	Nonhomologous	0.39948833	10.0
242305at201174	36437	36111	Nonhomologous	0.4402499	18.0
242305at201174	36438	2199	Nonhomologous	0.5773459	19.0
15212at28890	35233	35234	Homologous	0.88531685	20.0
15212at28890	35233	35235	Homologous	0.7507175	19.0
15212at28890	35233	35236	Homologous	0.40217343	17.0
15212at28890	35233	35237	Homologous	0.50472254	24.0
15212at28890	35234	35235	Homologous	0.65097386	17.0
15212at28890	35234	35236	Homologous	0.52030027	110.0
15212at28890	35234	35237	Homologous	0.5441495	16.0
15212at28890	35235	35236	Homologous	0.45372102	19.0
15212at28890	35235	35237	Homologous	0.38572517	33.0
15212at28890	35236	35237	Homologous	0.5899171	18.0
15212at28890	35233	10648	Nonhomologous	0.38862365	13.0
15212at28890	35234	1983	Nonhomologous	0.6539905	10.0
15212at28890	35235	29114	Nonhomologous	0.43217883	15.0
15212at28890	35236	41351	Nonhomologous	0.43349004	11.0
15212at28890	35237	36111	Nonhomologous	0.44889668	17.0
15212at28890	35233	13070	Nonhomologous	0.44776765	11.0
15212at28890	35234	625	Nonhomologous	0.47968587	12.0
15212at28890	35235	20853	Nonhomologous	0.06387444	11.0
15212at28890	35236	6530	Nonhomologous	0.41250283	13.0
15212at28890	35237	1120	Nonhomologous	0.5717954	13.0
78034at1239	28547	28548	Homologous	0.94378066	364.0
78034at1239	28547	28549	Homologous	0.9248545	530.0
78034at1239	28547	28550	Homologous	0.9138438	347.0
78034at1239	28547	28551	Homologous	0.7311537	531.0
78034at1239	28548	28549	Homologous	0.89311725	389.0
78034at1239	28548	28550	Homologous	0.9475271	756.0
78034at1239	28548	28551	Homologous	0.78457373	311.0
78034at1239	28549	28550	Homologous	0.84179354	350.0
78034at1239	28549	28551	Homologous	0.6254502	375.0
78034at1239	28550	28551	Homologous	0.76053494	329.0
78034at1239	28547	29945	Nonhomologous	0.6943071	15.0
78034at1239	28548	12670	Nonhomologous	0.10321624	13.0
78034at1239	28549	19417	Nonhomologous	0.69501793	16.0
78034at1239	28550	10739	Nonhomologous	0.6977271	10.0
78034at1239	28551	36771	Nonhomologous	0.5741519	12.0
78034at1239	28547	8533	Nonhomologous	0.111903824	13.0
78034at1239	28548	19451	Nonhomologous	0.5461338	12.0
78034at1239	28549	30749	Nonhomologous	0.7427008	13.0
78034at1239	28550	9455	Nonhomologous	0.6388379	10.0
78034at1239	28551	2524	Nonhomologous	0.39353046	10.0
4087at74201	4199	4200	Homologous	0.74620134	37.0
4087at74201	4199	4201	Homologous	0.7028702	13.0
4087at74201	4199	4202	Homologous	0.7291246	160.0
4087at74201	4200	4201	Homologous	0.89418596	22.0
4087at74201	4200	4202	Homologous	0.5724896	44.0
4087at74201	4201	4202	Homologous	0.7001339	18.0
4087at74201	4199	31577	Nonhomologous	0.62629795	12.0
4087at74201	4200	13427	Nonhomologous	0.7091107	12.0
4087at74201	4201	18228	Nonhomologous	0.595044	12.0
4087at74201	4202	7078	Nonhomologous	0.6037296	13.0
4087at74201	4199	26715	Nonhomologous	0.73357373	14.0
4087at74201	4200	12768	Nonhomologous	0.6075029	13.0
139616at976	40883	40884	Homologous	0.68831575	18.0
139616at976	40883	40885	Homologous	0.6563038	16.0
139616at976	40883	40886	Homologous	0.7060988	15.0
139616at976	40883	40887	Homologous	0.67771906	26.0
139616at976	40884	40885	Homologous	0.69554305	13.0
139616at976	40884	40886	Homologous	0.6530823	32.0
139616at976	40884	40887	Homologous	0.73564494	41.0
139616at976	40885	40886	Homologous	0.50702584	16.0
139616at976	40885	40887	Homologous	0.4068703	18.0
139616at976	40886	40887	Homologous	0.7202112	40.0
139616at976	40883	29163	Nonhomologous	0.65227795	12.0
139616at976	40884	12528	Nonhomologous	0.7384008	12.0
139616at976	40885	34265	Nonhomologous	0.62703425	12.0
139616at976	40886	38892	Nonhomologous	0.33462507	9.0
139616at976	40887	42549	Nonhomologous	0.40229678	10.0
139616at976	40883	38090	Nonhomologous	0.16179292	11.0
139616at976	40884	21712	Nonhomologous	0.6333346	11.0
139616at976	40885	32216	Nonhomologous	0.5447022	13.0
139616at976	40886	31108	Nonhomologous	0.29857132	8.0
139616at976	40887	13916	Nonhomologous	0.3226644	10.0
70715at28890	33586	33587	Homologous	0.60045487	42.0
70715at28890	33586	33588	Homologous	0.37759483	16.0
70715at28890	33586	33589	Homologous	0.8632155	27.0
70715at28890	33587	33588	Homologous	0.2482511	36.0
70715at28890	33587	33589	Homologous	0.5521221	45.0
70715at28890	33588	33589	Homologous	0.45449898	20.0
70715at28890	33586	28424	Nonhomologous	0.41336524	17.0
70715at28890	33587	39594	Nonhomologous	0.47103456	12.0
70715at28890	33588	23556	Nonhomologous	0.615948	11.0
70715at28890	33589	35057	Nonhomologous	0.35217232	13.0
70715at28890	33586	14943	Nonhomologous	0.18377729	10.0
70715at28890	33587	7064	Nonhomologous	0.36539882	10.0
5690at57723	26264	26265	Homologous	0.74120647	46.0
5690at57723	26264	26266	Homologous	0.4719311	69.0
5690at57723	26264	26267	Homologous	0.817935	116.0
5690at57723	26264	26268	Homologous	0.46760103	16.0
5690at57723	26265	26266	Homologous	0.6397335	149.0
5690at57723	26265	26267	Homologous	0.88576955	61.0
5690at57723	26265	26268	Homologous	0.48122856	15.0
5690at57723	26266	26267	Homologous	0.62665856	102.0
5690at57723	26266	26268	Homologous	0.38774255	16.0
5690at57723	26267	26268	Homologous	0.5243695	13.0
5690at57723	26264	38801	Nonhomologous	0.5884989	16.0
5690at57723	26265	3728	Nonhomologous	0.5511231	10.0
5690at57723	26266	16809	Nonhomologous	0.5245886	12.0
5690at57723	26267	25937	Nonhomologous	0.5487603	11.0
5690at57723	26268	37338	Nonhomologous	0.69320095	13.0
5690at57723	26264	19584	Nonhomologous	0.49505857	12.0
5690at57723	26265	4229	Nonhomologous	0.47867396	11.0
5690at57723	26266	17775	Nonhomologous	0.54198575	11.0
5690at57723	26267	38507	Nonhomologous	0.36633632	13.0
5690at57723	26268	34968	Nonhomologous	0.72079366	12.0
723396at1224	14999	15000	Homologous	0.9462983	18.0
723396at1224	14999	15001	Homologous	0.7294255	16.0
723396at1224	14999	15002	Homologous	0.4609046	10.0
723396at1224	15000	15001	Homologous	0.7687273	72.0
723396at1224	15000	15002	Homologous	0.515536	11.0
723396at1224	15001	15002	Homologous	0.4014311	20.0
723396at1224	14999	28927	Nonhomologous	0.5825051	12.0
723396at1224	15000	29084	Nonhomologous	0.5592118	8.0
723396at1224	15001	30483	Nonhomologous	0.35912102	10.0
723396at1224	15002	33798	Nonhomologous	0.5824929	11.0
723396at1224	14999	43972	Nonhomologous	0.63926417	11.0
723396at1224	15000	27131	Nonhomologous	0.5240046	11.0
221376at201174	38891	38892	Homologous	0.9593591	1179.0
221376at201174	38891	38893	Homologous	0.5886118	38.0
221376at201174	38891	38894	Homologous	0.7388697	52.0
221376at201174	38891	38895	Homologous	0.6214089	775.0
221376at201174	38892	38893	Homologous	0.6217401	47.0
221376at201174	38892	38894	Homologous	0.7558727	75.0
221376at201174	38892	38895	Homologous	0.7093733	770.0
221376at201174	38893	38894	Homologous	0.77330416	213.0
221376at201174	38893	38895	Homologous	0.8381443	52.0
221376at201174	38894	38895	Homologous	0.81459254	59.0
221376at201174	38891	584	Nonhomologous	0.42423183	15.0
221376at201174	38892	19610	Nonhomologous	0.44779536	10.0
221376at201174	38893	35265	Nonhomologous	0.7702272	15.0
221376at201174	38894	24786	Nonhomologous	0.70846146	14.0
221376at201174	38895	39617	Nonhomologous	0.3559751	13.0
221376at201174	38891	19040	Nonhomologous	0.23805025	10.0
221376at201174	38892	23779	Nonhomologous	0.42765874	15.0
221376at201174	38893	8790	Nonhomologous	0.82068497	14.0
221376at201174	38894	43588	Nonhomologous	0.53872895	11.0
221376at201174	38895	79	Nonhomologous	0.6659412	14.0
7843at57723	23958	23959	Homologous	0.67457557	85.0
7843at57723	23958	23960	Homologous	0.88781476	405.0
7843at57723	23958	23961	Homologous	0.5951149	68.0
7843at57723	23958	23962	Homologous	0.8999566	76.0
7843at57723	23959	23960	Homologous	0.56187016	94.0
7843at57723	23959	23961	Homologous	0.84731126	113.0
7843at57723	23959	23962	Homologous	0.76999414	75.0
7843at57723	23960	23961	Homologous	0.4996374	82.0
7843at57723	23960	23962	Homologous	0.7522073	110.0
7843at57723	23961	23962	Homologous	0.6983655	725.0
7843at57723	23958	45338	Nonhomologous	0.6230852	12.0
7843at57723	23959	3697	Nonhomologous	0.4261721	15.0
7843at57723	23960	15560	Nonhomologous	0.57272696	15.0
7843at57723	23961	40535	Nonhomologous	0.28580132	9.0
7843at57723	23962	15719	Nonhomologous	0.6437233	12.0
7843at57723	23958	37203	Nonhomologous	0.47989053	14.0
7843at57723	23959	7306	Nonhomologous	0.6883944	17.0
7843at57723	23960	22454	Nonhomologous	0.529	11.0
7843at57723	23961	9661	Nonhomologous	0.6431055	14.0
7843at57723	23962	24132	Nonhomologous	0.52284086	13.0
46359at28890	34462	34463	Homologous	0.8283796	170.0
46359at28890	34462	34464	Homologous	0.8696367	62.0
46359at28890	34462	34465	Homologous	0.7606807	64.0
46359at28890	34463	34464	Homologous	0.74468106	59.0
46359at28890	34463	34465	Homologous	0.5913812	52.0
46359at28890	34464	34465	Homologous	0.5723699	75.0
46359at28890	34462	38701	Nonhomologous	0.49645188	14.0
46359at28890	34463	6094	Nonhomologous	0.36624032	11.0
46359at28890	34464	9928	Nonhomologous	0.43705556	9.0
46359at28890	34465	22395	Nonhomologous	0.37807482	9.0
46359at28890	34462	28172	Nonhomologous	0.64781296	10.0
46359at28890	34463	39729	Nonhomologous	0.81903964	11.0
9592at1117	10354	10355	Homologous	0.70654005	62.0
9592at1117	10354	10356	Homologous	0.6938004	256.0
9592at1117	10354	10357	Homologous	0.9040782	22.0
9592at1117	10354	10358	Homologous	0.677871	768.0
9592at1117	10355	10356	Homologous	0.7962085	95.0
9592at1117	10355	10357	Homologous	0.75424814	14.0
9592at1117	10355	10358	Homologous	0.8600371	62.0
9592at1117	10356	10357	Homologous	0.79180825	14.0
9592at1117	10356	10358	Homologous	0.62116104	228.0
9592at1117	10357	10358	Homologous	0.6936746	19.0
9592at1117	10354	20387	Nonhomologous	0.79648715	13.0
9592at1117	10355	41889	Nonhomologous	0.60533094	10.0
9592at1117	10356	8587	Nonhomologous	0.90245724	13.0
9592at1117	10357	1225	Nonhomologous	0.7687445	11.0
9592at1117	10358	6184	Nonhomologous	0.45643303	13.0
9592at1117	10354	7305	Nonhomologous	0.6341592	14.0
9592at1117	10355	38777	Nonhomologous	0.61524296	17.0
9592at1117	10356	15221	Nonhomologous	0.7171483	11.0
9592at1117	10357	17274	Nonhomologous	0.5847296	12.0
9592at1117	10358	35239	Nonhomologous	0.6426227	12.0
67925at976	44975	44976	Homologous	0.7927757	54.0
67925at976	44975	44977	Homologous	0.6696799	18.0
67925at976	44975	44978	Homologous	0.6979235	68.0
67925at976	44975	44979	Homologous	0.7199597	27.0
67925at976	44976	44977	Homologous	0.71554846	29.0
67925at976	44976	44978	Homologous	0.87192535	490.0
67925at976	44976	44979	Homologous	0.8600012	23.0
67925at976	44977	44978	Homologous	0.76304567	31.0
67925at976	44977	44979	Homologous	0.81340593	232.0
67925at976	44978	44979	Homologous	0.89530355	22.0
67925at976	44975	22391	Nonhomologous	0.649205	14.0
67925at976	44976	34377	Nonhomologous	0.7578604	13.0
67925at976	44977	6694	Nonhomologous	0.7191327	12.0
67925at976	44978	39428	Nonhomologous	0.31862825	13.0
67925at976	44979	37676	Nonhomologous	0.3763253	13.0
67925at976	44975	1581	Nonhomologous	0.4033074	11.0
67925at976	44976	9699	Nonhomologous	0.70474625	14.0
67925at976	44977	9136	Nonhomologous	0.759545	13.0
67925at976	44978	1692	Nonhomologous	0.53211284	12.0
67925at976	44979	45040	Nonhomologous	0.69109106	11.0
97398at28890	33667	33668	Homologous	0.5697198	68.0
97398at28890	33667	33669	Homologous	0.64267135	44.0
97398at28890	33667	33670	Homologous	0.61389804	52.0
97398at28890	33667	33671	Homologous	0.55510575	72.0
97398at28890	33668	33669	Homologous	0.88339895	158.0
97398at28890	33668	33670	Homologous	0.88673174	162.0
97398at28890	33668	33671	Homologous	0.99856925	514.0
97398at28890	33669	33670	Homologous	0.9945509	455.0
97398at28890	33669	33671	Homologous	0.8775171	150.0
97398at28890	33670	33671	Homologous	0.8829292	158.0
97398at28890	33667	3572	Nonhomologous	0.43885383	10.0
97398at28890	33668	21474	Nonhomologous	0.78467333	12.0
97398at28890	33669	10826	Nonhomologous	0.656881	10.0
97398at28890	33670	30698	Nonhomologous	0.890211	12.0
97398at28890	33671	28359	Nonhomologous	0.9191677	12.0
97398at28890	33667	39479	Nonhomologous	0.21041769	9.0
97398at28890	33668	468	Nonhomologous	0.9324862	9.0
97398at28890	33669	21124	Nonhomologous	0.8842025	11.0
97398at28890	33670	22989	Nonhomologous	0.16837363	12.0
97398at28890	33671	28770	Nonhomologous	0.78528255	13.0
186395at1239	27649	27650	Homologous	0.7287956	15.0
186395at1239	27649	27651	Homologous	0.41412207	21.0
186395at1239	27649	27652	Homologous	0.5640019	37.0
186395at1239	27649	27653	Homologous	0.49006608	13.0
186395at1239	27650	27651	Homologous	0.63839567	32.0
186395at1239	27650	27652	Homologous	0.57073164	13.0
186395at1239	27650	27653	Homologous	0.6105561	31.0
186395at1239	27651	27652	Homologous	0.35131672	12.0
186395at1239	27651	27653	Homologous	0.8215006	15.0
186395at1239	27652	27653	Homologous	0.36380202	15.0
186395at1239	27649	40425	Nonhomologous	0.61183083	14.0
186395at1239	27650	11233	Nonhomologous	0.3731604	9.0
186395at1239	27651	38961	Nonhomologous	0.29312497	12.0
186395at1239	27652	33897	Nonhomologous	0.29473186	11.0
186395at1239	27653	17050	Nonhomologous	0.24324612	11.0
186395at1239	27649	42270	Nonhomologous	0.476393	12.0
186395at1239	27650	24325	Nonhomologous	0.3275926	10.0
186395at1239	27651	30547	Nonhomologous	0.6513149	13.0
186395at1239	27652	25725	Nonhomologous	0.22745423	11.0
186395at1239	27653	12913	Nonhomologous	0.65003717	10.0
57192at28890	35084	35085	Homologous	0.83463866	310.0
57192at28890	35084	35086	Homologous	0.6810601	19.0
57192at28890	35084	35087	Homologous	0.77084845	19.0
57192at28890	35084	35088	Homologous	0.35251918	11.0
57192at28890	35085	35086	Homologous	0.71188825	23.0
57192at28890	35085	35087	Homologous	0.80315727	17.0
57192at28890	35085	35088	Homologous	0.49860126	12.0
57192at28890	35086	35087	Homologous	0.9658337	457.0
57192at28890	35086	35088	Homologous	0.65898234	16.0
57192at28890	35087	35088	Homologous	0.573968	14.0
57192at28890	35084	5419	Nonhomologous	0.7493857	13.0
57192at28890	35085	15514	Nonhomologous	0.7420659	12.0
57192at28890	35086	14363	Nonhomologous	0.4692001	8.0
57192at28890	35087	17673	Nonhomologous	0.5828183	14.0
57192at28890	35088	26521	Nonhomologous	0.4207043	13.0
57192at28890	35084	5856	Nonhomologous	0.62328327	11.0
57192at28890	35085	36649	Nonhomologous	0.7954294	13.0
57192at28890	35086	25454	Nonhomologous	0.6741504	10.0
57192at28890	35087	1458	Nonhomologous	0.77207804	13.0
57192at28890	35088	3683	Nonhomologous	0.7068054	14.0
2000at651137	21764	21765	Homologous	0.98414004	307.0
2000at651137	21764	21766	Homologous	0.99130017	353.0
2000at651137	21764	21767	Homologous	0.6122946	87.0
2000at651137	21765	21766	Homologous	0.9898248	329.0
2000at651137	21765	21767	Homologous	0.6111293	84.0
2000at651137	21766	21767	Homologous	0.6122861	77.0
2000at651137	21764	44040	Nonhomologous	0.5219104	10.0
2000at651137	21765	30309	Nonhomologous	0.6033437	11.0
2000at651137	21766	41467	Nonhomologous	0.8128472	10.0
2000at651137	21767	39657	Nonhomologous	0.5023455	11.0
2000at651137	21764	22183	Nonhomologous	0.7358215	13.0
2000at651137	21765	36523	Nonhomologous	0.37185094	9.0
3498at74201	4126	4127	Homologous	0.7050871	129.0
3498at74201	4126	4128	Homologous	0.62546486	27.0
3498at74201	4126	4129	Homologous	0.8780298	54.0
3498at74201	4126	4130	Homologous	0.5440726	26.0
3498at74201	4127	4128	Homologous	0.7927748	52.0
3498at74201	4127	4129	Homologous	0.78629124	82.0
3498at74201	4127	4130	Homologous	0.7188369	41.0
3498at74201	4128	4129	Homologous	0.7291621	43.0
3498at74201	4128	4130	Homologous	0.7540621	27.0
3498at74201	4129	4130	Homologous	0.5404557	29.0
3498at74201	4126	39334	Nonhomologous	0.64997774	23.0
3498at74201	4127	41976	Nonhomologous	0.5753097	11.0
3498at74201	4128	36274	Nonhomologous	0.4015628	14.0
3498at74201	4129	16451	Nonhomologous	0.8355455	15.0
3498at74201	4130	32702	Nonhomologous	0.015274399	8.0
3498at74201	4126	12612	Nonhomologous	0.5938706	10.0
3498at74201	4127	21937	Nonhomologous	0.68894243	12.0
3498at74201	4128	4074	Nonhomologous	0.5030314	11.0
3498at74201	4129	25798	Nonhomologous	0.78018934	12.0
3498at74201	4130	37505	Nonhomologous	0.6896461	11.0
55576at976	42381	42382	Homologous	0.7088464	15.0
55576at976	42381	42383	Homologous	0.660754	32.0
55576at976	42381	42384	Homologous	0.7980081	19.0
55576at976	42381	42385	Homologous	0.73905057	26.0
55576at976	42382	42383	Homologous	0.86824125	22.0
55576at976	42382	42384	Homologous	0.65314656	19.0
55576at976	42382	42385	Homologous	0.91425514	35.0
55576at976	42383	42384	Homologous	0.75973713	22.0
55576at976	42383	42385	Homologous	0.7943608	289.0
55576at976	42384	42385	Homologous	0.6313938	22.0
55576at976	42381	18390	Nonhomologous	0.32941186	11.0
55576at976	42382	20422	Nonhomologous	0.6542293	11.0
55576at976	42383	13789	Nonhomologous	0.64800465	14.0
55576at976	42384	21522	Nonhomologous	0.6449782	12.0
55576at976	42385	29020	Nonhomologous	0.59339154	15.0
55576at976	42381	22849	Nonhomologous	0.48579642	10.0
55576at976	42382	39810	Nonhomologous	0.21381612	9.0
55576at976	42383	16688	Nonhomologous	0.63444275	13.0
55576at976	42384	32709	Nonhomologous	0.84593236	12.0
55576at976	42385	40740	Nonhomologous	0.39380476	13.0
563626at1224	16975	16976	Homologous	0.24978301	163.0
563626at1224	16975	16977	Homologous	0.34052277	197.0
563626at1224	16975	16978	Homologous	0.27902773	141.0
563626at1224	16976	16977	Homologous	0.5201346	266.0
563626at1224	16976	16978	Homologous	0.61090875	217.0
563626at1224	16977	16978	Homologous	0.5483544	221.0
563626at1224	16975	32140	Nonhomologous	0.006108569	11.0
563626at1224	16976	34563	Nonhomologous	0.23020157	10.0
563626at1224	16977	44338	Nonhomologous	0.15179493	11.0
563626at1224	16978	25469	Nonhomologous	0.20294926	11.0
563626at1224	16975	29639	Nonhomologous	-0.03517343	10.0
563626at1224	16976	914	Nonhomologous	0.4567698	12.0
4516at74201	4037	4038	Homologous	0.6544344	12.0
4516at74201	4037	4039	Homologous	0.581761	10.0
4516at74201	4037	4040	Homologous	0.60041237	9.0
4516at74201	4037	4041	Homologous	0.5191464	13.0
4516at74201	4038	4039	Homologous	0.5323504	60.0
4516at74201	4038	4040	Homologous	0.6896631	42.0
4516at74201	4038	4041	Homologous	0.51221126	55.0
4516at74201	4039	4040	Homologous	0.3845938	52.0
4516at74201	4039	4041	Homologous	0.6203816	55.0
4516at74201	4040	4041	Homologous	0.64477545	90.0
4516at74201	4037	26031	Nonhomologous	0.53487056	14.0
4516at74201	4038	18539	Nonhomologous	0.47985744	11.0
4516at74201	4039	5871	Nonhomologous	0.66566765	12.0
4516at74201	4040	30623	Nonhomologous	0.7745789	10.0
4516at74201	4041	1405	Nonhomologous	0.80613846	11.0
4516at74201	4037	1374	Nonhomologous	0.4937467	11.0
4516at74201	4038	13421	Nonhomologous	0.45502874	10.0
4516at74201	4039	11622	Nonhomologous	0.12192281	11.0
4516at74201	4040	5399	Nonhomologous	0.7174451	15.0
4516at74201	4041	10454	Nonhomologous	0.5553299	13.0
32909at28890	33447	33448	Homologous	0.23309422	34.0
32909at28890	33447	33449	Homologous	0.6588225	436.0
32909at28890	33447	33450	Homologous	0.79623204	17.0
32909at28890	33447	33451	Homologous	0.51792014	18.0
32909at28890	33448	33449	Homologous	0.35910672	35.0
32909at28890	33448	33450	Homologous	0.1574575	9.0
32909at28890	33448	33451	Homologous	0.46801442	61.0
32909at28890	33449	33450	Homologous	0.65381694	18.0
32909at28890	33449	33451	Homologous	0.4295593	23.0
32909at28890	33450	33451	Homologous	0.51290214	10.0
32909at28890	33447	20367	Nonhomologous	0.70353836	12.0
32909at28890	33448	33008	Nonhomologous	0.32136393	12.0
32909at28890	33449	41131	Nonhomologous	0.6614422	14.0
32909at28890	33450	20957	Nonhomologous	0.49891564	11.0
32909at28890	33451	35260	Nonhomologous	0.53646857	14.0
32909at28890	33447	8563	Nonhomologous	0.21212284	9.0
32909at28890	33448	36677	Nonhomologous	0.66678965	15.0
32909at28890	33449	20246	Nonhomologous	0.4702859	14.0
32909at28890	33450	28655	Nonhomologous	0.5402892	11.0
32909at28890	33451	14670	Nonhomologous	0.20163727	13.0
918188at1224	16363	16364	Homologous	0.8304614	12.0
918188at1224	16363	16365	Homologous	0.603509	11.0
918188at1224	16363	16366	Homologous	0.4145301	8.0
918188at1224	16364	16365	Homologous	0.6775553	19.0
918188at1224	16364	16366	Homologous	0.6676169	44.0
918188at1224	16365	16366	Homologous	0.49515954	18.0
918188at1224	16363	40860	Nonhomologous	0.5497542	13.0
918188at1224	16364	35149	Nonhomologous	0.29383445	13.0
918188at1224	16365	18968	Nonhomologous	0.27908933	10.0
918188at1224	16366	2137	Nonhomologous	0.27701056	13.0
918188at1224	16363	36075	Nonhomologous	0.391493	9.0
918188at1224	16364	19640	Nonhomologous	0.41727036	9.0
1472at57723	23237	23238	Homologous	0.84381807	542.0
1472at57723	23237	23239	Homologous	0.8014172	498.0
1472at57723	23237	23240	Homologous	0.51497793	329.0
1472at57723	23237	23241	Homologous	0.5435268	308.0
1472at57723	23238	23239	Homologous	0.9576796	690.0
1472at57723	23238	23240	Homologous	0.5738545	349.0
1472at57723	23238	23241	Homologous	0.54467416	174.0
1472at57723	23239	23240	Homologous	0.5986238	207.0
1472at57723	23239	23241	Homologous	0.5492358	138.0
1472at57723	23240	23241	Homologous	0.87542427	212.0
1472at57723	23237	23676	Nonhomologous	0.8109403	11.0
1472at57723	23238	44872	Nonhomologous	0.5519268	13.0
1472at57723	23239	33069	Nonhomologous	0.6989677	12.0
1472at57723	23240	32867	Nonhomologous	0.8549926	12.0
1472at57723	23241	1507	Nonhomologous	0.57368225	11.0
1472at57723	23237	40863	Nonhomologous	0.728394	13.0
1472at57723	23238	33609	Nonhomologous	0.70223176	12.0
1472at57723	23239	18911	Nonhomologous	0.4790858	10.0
1472at57723	23240	45307	Nonhomologous	0.7524502	14.0
1472at57723	23241	16954	Nonhomologous	0.36781678	14.0
66859at976	43957	43958	Homologous	0.6500701	217.0
66859at976	43957	43959	Homologous	0.816573	602.0
66859at976	43957	43960	Homologous	0.75548637	218.0
66859at976	43958	43959	Homologous	0.7271957	228.0
66859at976	43958	43960	Homologous	0.6877211	87.0
66859at976	43959	43960	Homologous	0.80335724	209.0
66859at976	43957	27555	Nonhomologous	0.5344241	13.0
66859at976	43958	24388	Nonhomologous	0.32133684	10.0
66859at976	43959	21588	Nonhomologous	0.51880586	10.0
66859at976	43960	27868	Nonhomologous	0.7667166	15.0
66859at976	43957	28243	Nonhomologous	0.827354	13.0
66859at976	43958	21553	Nonhomologous	0.48585844	17.0
1258at651137	21892	21893	Homologous	0.73060465	31.0
1258at651137	21892	21894	Homologous	0.7305334	26.0
1258at651137	21892	21895	Homologous	0.7638611	24.0
1258at651137	21892	21896	Homologous	0.8293748	24.0
1258at651137	21893	21894	Homologous	0.96149284	394.0
1258at651137	21893	21895	Homologous	0.9855964	521.0
1258at651137	21893	21896	Homologous	0.9175485	230.0
1258at651137	21894	21895	Homologous	0.97447413	352.0
1258at651137	21894	21896	Homologous	0.8842641	280.0
1258at651137	21895	21896	Homologous	0.9377808	221.0
1258at651137	21892	8836	Nonhomologous	0.5065089	11.0
1258at651137	21893	8466	Nonhomologous	0.64200264	11.0
1258at651137	21894	15325	Nonhomologous	0.53472656	10.0
1258at651137	21895	24547	Nonhomologous	0.48167145	13.0
1258at651137	21896	22756	Nonhomologous	0.65986043	10.0
1258at651137	21892	21481	Nonhomologous	0.61675584	10.0
1258at651137	21893	1453	Nonhomologous	0.69970673	10.0
1258at651137	21894	7996	Nonhomologous	0.4957016	9.0
1258at651137	21895	1206	Nonhomologous	0.71600264	12.0
1258at651137	21896	32430	Nonhomologous	0.5922583	10.0
54723at28890	34521	34522	Homologous	0.71349615	51.0
54723at28890	34521	34523	Homologous	0.6468049	75.0
54723at28890	34521	34524	Homologous	0.66273105	47.0
54723at28890	34521	34525	Homologous	0.8043529	39.0
54723at28890	34522	34523	Homologous	0.9123884	60.0
54723at28890	34522	34524	Homologous	0.84964085	54.0
54723at28890	34522	34525	Homologous	0.947638	40.0
54723at28890	34523	34524	Homologous	0.90157175	87.0
54723at28890	34523	34525	Homologous	0.8970892	44.0
54723at28890	34524	34525	Homologous	0.8301255	66.0
54723at28890	34521	9282	Nonhomologous	0.5357527	11.0
54723at28890	34522	18506	Nonhomologous	0.37463257	10.0
54723at28890	34523	13464	Nonhomologous	0.3600554	10.0
54723at28890	34524	16935	Nonhomologous	0.60182136	13.0
54723at28890	34525	20928	Nonhomologous	0.5317313	10.0
54723at28890	34521	4088	Nonhomologous	0.48594797	11.0
54723at28890	34522	6323	Nonhomologous	0.612219	12.0
54723at28890	34523	12750	Nonhomologous	0.21899642	10.0
54723at28890	34524	20384	Nonhomologous	0.30299833	10.0
54723at28890	34525	5374	Nonhomologous	0.6680365	14.0
334850at1239	27628	27629	Homologous	0.8136217	139.0
334850at1239	27628	27630	Homologous	0.8387274	228.0
334850at1239	27628	27631	Homologous	0.7539693	167.0
334850at1239	27629	27630	Homologous	0.62225324	146.0
334850at1239	27629	27631	Homologous	0.9064633	148.0
334850at1239	27630	27631	Homologous	0.5787195	169.0
334850at1239	27628	12502	Nonhomologous	0.40502048	10.0
334850at1239	27629	29934	Nonhomologous	0.55578744	14.0
334850at1239	27630	32959	Nonhomologous	0.12961406	9.0
334850at1239	27631	29817	Nonhomologous	0.3667449	12.0
334850at1239	27628	21935	Nonhomologous	0.41404653	12.0
334850at1239	27629	12864	Nonhomologous	0.4895231	10.0
143325at1239	28168	28169	Homologous	0.8962775	21.0
143325at1239	28168	28170	Homologous	0.85150146	16.0
143325at1239	28168	28171	Homologous	0.64322937	21.0
143325at1239	28168	28172	Homologous	0.8031841	14.0
143325at1239	28169	28170	Homologous	0.7965784	13.0
143325at1239	28169	28171	Homologous	0.63354033	37.0
143325at1239	28169	28172	Homologous	0.7696433	18.0
143325at1239	28170	28171	Homologous	0.7161069	15.0
143325at1239	28170	28172	Homologous	0.9123319	17.0
143325at1239	28171	28172	Homologous	0.8111391	13.0
143325at1239	28168	4389	Nonhomologous	0.8978821	12.0
143325at1239	28169	43623	Nonhomologous	0.6167127	10.0
143325at1239	28170	24647	Nonhomologous	0.5703837	13.0
143325at1239	28171	30769	Nonhomologous	0.8783144	11.0
143325at1239	28172	7229	Nonhomologous	0.5678178	15.0
143325at1239	28168	4006	Nonhomologous	0.63303095	12.0
143325at1239	28169	17626	Nonhomologous	0.69637334	10.0
143325at1239	28170	35339	Nonhomologous	0.28583214	11.0
143325at1239	28171	9398	Nonhomologous	0.6745021	12.0
143325at1239	28172	2827	Nonhomologous	0.7317958	12.0
9199at200795	5491	5492	Homologous	0.57989806	11.0
9199at200795	5491	5493	Homologous	0.50339115	33.0
9199at200795	5491	5494	Homologous	0.5093229	17.0
9199at200795	5492	5493	Homologous	0.8196328	11.0
9199at200795	5492	5494	Homologous	0.81143576	11.0
9199at200795	5493	5494	Homologous	0.8054123	16.0
9199at200795	5491	31342	Nonhomologous	0.12869725	9.0
9199at200795	5492	10717	Nonhomologous	0.49011886	12.0
9199at200795	5493	13819	Nonhomologous	0.28849733	12.0
9199at200795	5494	44363	Nonhomologous	0.5952393	9.0
9199at200795	5491	428	Nonhomologous	0.57436347	16.0
9199at200795	5492	25780	Nonhomologous	0.80066264	9.0
5905at200795	5420	5421	Homologous	0.3456453	57.0
5905at200795	5420	5422	Homologous	0.23847556	36.0
5905at200795	5420	5423	Homologous	0.4936392	67.0
5905at200795	5420	5424	Homologous	0.8891197	561.0
5905at200795	5421	5422	Homologous	0.7887548	12.0
5905at200795	5421	5423	Homologous	0.76379615	44.0
5905at200795	5421	5424	Homologous	0.3736711	41.0
5905at200795	5422	5423	Homologous	0.6041925	64.0
5905at200795	5422	5424	Homologous	0.28212133	35.0
5905at200795	5423	5424	Homologous	0.57365793	60.0
5905at200795	5420	26306	Nonhomologous	0.40960672	13.0
5905at200795	5421	18295	Nonhomologous	0.5851177	14.0
5905at200795	5422	33239	Nonhomologous	0.620717	12.0
5905at200795	5423	39732	Nonhomologous	0.44539818	13.0
5905at200795	5424	18710	Nonhomologous	0.47498006	10.0
5905at200795	5420	31058	Nonhomologous	0.39684933	10.0
5905at200795	5421	43119	Nonhomologous	0.67802113	12.0
5905at200795	5422	31239	Nonhomologous	0.7723849	14.0
5905at200795	5423	36494	Nonhomologous	0.4161921	13.0
5905at200795	5424	41199	Nonhomologous	0.49961588	10.0
817659at1224	13378	13379	Homologous	0.91116613	112.0
817659at1224	13378	13380	Homologous	0.6606193	11.0
817659at1224	13378	13381	Homologous	0.57378817	35.0
817659at1224	13379	13380	Homologous	0.7539577	10.0
817659at1224	13379	13381	Homologous	0.6300662	44.0
817659at1224	13380	13381	Homologous	0.5167657	12.0
817659at1224	13378	33021	Nonhomologous	0.81345433	10.0
817659at1224	13379	27038	Nonhomologous	0.7242086	12.0
817659at1224	13380	14163	Nonhomologous	0.3766622	9.0
817659at1224	13381	13480	Nonhomologous	0.22135837	9.0
817659at1224	13378	33963	Nonhomologous	0.6224405	14.0
817659at1224	13379	9885	Nonhomologous	0.45692775	11.0
780500at1224	13622	13623	Homologous	0.5620854	17.0
780500at1224	13622	13624	Homologous	0.7154159	85.0
780500at1224	13622	13625	Homologous	0.5803985	52.0
780500at1224	13623	13624	Homologous	0.8082115	17.0
780500at1224	13623	13625	Homologous	0.69640917	14.0
780500at1224	13624	13625	Homologous	0.8224246	78.0
780500at1224	13622	324	Nonhomologous	0.6453542	11.0
780500at1224	13623	17521	Nonhomologous	0.634578	11.0
780500at1224	13624	32896	Nonhomologous	0.71038145	12.0
780500at1224	13625	13935	Nonhomologous	0.7132257	11.0
780500at1224	13622	35514	Nonhomologous	0.52045274	11.0
780500at1224	13623	41642	Nonhomologous	0.5582246	12.0
288291at201174	40292	40293	Homologous	0.6055783	43.0
288291at201174	40292	40294	Homologous	0.54537624	27.0
288291at201174	40292	40295	Homologous	0.9720127	638.0
288291at201174	40293	40294	Homologous	0.7510596	52.0
288291at201174	40293	40295	Homologous	0.6353313	42.0
288291at201174	40294	40295	Homologous	0.6105307	27.0
288291at201174	40292	36417	Nonhomologous	0.47077686	14.0
288291at201174	40293	6124	Nonhomologous	0.5293104	13.0
288291at201174	40294	38124	Nonhomologous	0.6531216	16.0
288291at201174	40295	29691	Nonhomologous	0.30112574	11.0
288291at201174	40292	37636	Nonhomologous	0.6201764	11.0
288291at201174	40293	25199	Nonhomologous	0.5905711	13.0
256231at201174	39041	39042	Homologous	0.43194842	71.0
256231at201174	39041	39043	Homologous	0.44100505	48.0
256231at201174	39041	39044	Homologous	0.6113023	31.0
256231at201174	39042	39043	Homologous	0.6248291	223.0
256231at201174	39042	39044	Homologous	0.29066736	57.0
256231at201174	39043	39044	Homologous	0.26098216	57.0
256231at201174	39041	36370	Nonhomologous	0.611399	12.0
256231at201174	39042	3915	Nonhomologous	0.36678344	18.0
256231at201174	39043	20032	Nonhomologous	0.19010653	9.0
256231at201174	39044	29203	Nonhomologous	0.47218847	11.0
256231at201174	39041	2746	Nonhomologous	0.62924004	11.0
256231at201174	39042	33281	Nonhomologous	0.61088085	13.0
390302at201174	39773	39774	Homologous	0.52373475	44.0
390302at201174	39773	39775	Homologous	0.423301	82.0
390302at201174	39773	39776	Homologous	0.9121555	30.0
390302at201174	39774	39775	Homologous	0.3642128	56.0
390302at201174	39774	39776	Homologous	0.50053805	63.0
390302at201174	39775	39776	Homologous	0.5195725	41.0
390302at201174	39773	30857	Nonhomologous	0.3230408	10.0
390302at201174	39774	27441	Nonhomologous	0.70868444	9.0
390302at201174	39775	22555	Nonhomologous	0.4665187	9.0
390302at201174	39776	35399	Nonhomologous	0.61098135	13.0
390302at201174	39773	16326	Nonhomologous	-0.050169732	11.0
390302at201174	39774	37923	Nonhomologous	0.33024338	14.0
53635at201174	39358	39359	Homologous	0.8097314	183.0
53635at201174	39358	39360	Homologous	0.84763175	332.0
53635at201174	39358	39361	Homologous	0.7035393	44.0
53635at201174	39359	39360	Homologous	0.66417646	266.0
53635at201174	39359	39361	Homologous	0.7508454	43.0
53635at201174	39360	39361	Homologous	0.8668634	55.0
53635at201174	39358	33240	Nonhomologous	0.6712704	14.0
53635at201174	39359	7602	Nonhomologous	0.5234899	12.0
53635at201174	39360	33176	Nonhomologous	0.6096129	15.0
53635at201174	39361	35654	Nonhomologous	0.7232548	19.0
53635at201174	39358	21114	Nonhomologous	0.21704288	9.0
53635at201174	39359	20889	Nonhomologous	0.41632855	10.0
5876at200795	5771	5772	Homologous	0.5443166	13.0
5876at200795	5771	5773	Homologous	0.73953086	13.0
5876at200795	5771	5774	Homologous	0.7047468	15.0
5876at200795	5771	5775	Homologous	0.8920951	16.0
5876at200795	5772	5773	Homologous	0.6742543	16.0
5876at200795	5772	5774	Homologous	0.52046996	13.0
5876at200795	5772	5775	Homologous	0.60596365	30.0
5876at200795	5773	5774	Homologous	0.81816787	13.0
5876at200795	5773	5775	Homologous	0.8551591	202.0
5876at200795	5774	5775	Homologous	0.8019768	13.0
5876at200795	5771	42457	Nonhomologous	0.5592123	9.0
5876at200795	5772	15659	Nonhomologous	0.70699763	9.0
5876at200795	5773	37401	Nonhomologous	0.606796	12.0
5876at200795	5774	18143	Nonhomologous	-0.124053314	13.0
5876at200795	5775	13736	Nonhomologous	0.56600904	11.0
5876at200795	5771	10838	Nonhomologous	0.6483637	10.0
5876at200795	5772	35108	Nonhomologous	0.610571	16.0
5876at200795	5773	10473	Nonhomologous	0.5291869	10.0
5876at200795	5774	39146	Nonhomologous	0.24279222	15.0
5876at200795	5775	22385	Nonhomologous	0.7289072	11.0
3098at74201	1028	1029	Homologous	0.6084612	20.0
3098at74201	1028	1030	Homologous	0.3782931	10.0
3098at74201	1029	1030	Homologous	0.5110144	13.0
3098at74201	1028	6056	Nonhomologous	0.50859684	10.0
3098at74201	1029	4141	Nonhomologous	0.47123453	12.0
3098at74201	1030	27244	Nonhomologous	0.3087495	11.0
4955at57723	27128	27129	Homologous	0.7384083	209.0
4955at57723	27128	27130	Homologous	0.7128894	38.0
4955at57723	27128	27131	Homologous	0.95326674	295.0
4955at57723	27129	27130	Homologous	0.62124175	20.0
4955at57723	27129	27131	Homologous	0.67523015	171.0
4955at57723	27130	27131	Homologous	0.7046318	46.0
4955at57723	27128	21161	Nonhomologous	0.24023655	10.0
4955at57723	27129	5703	Nonhomologous	0.7125681	12.0
4955at57723	27130	4137	Nonhomologous	0.5639236	10.0
4955at57723	27131	32775	Nonhomologous	0.68230975	12.0
4955at57723	27128	20028	Nonhomologous	0.56751007	8.0
4955at57723	27129	24034	Nonhomologous	0.8331803	12.0
96236at28890	34997	34998	Homologous	0.40087306	19.0
96236at28890	34997	34999	Homologous	0.72350746	132.0
96236at28890	34997	35000	Homologous	0.28690168	8.0
96236at28890	34998	34999	Homologous	0.30021188	16.0
96236at28890	34998	35000	Homologous	0.7917247	18.0
96236at28890	34999	35000	Homologous	0.21444549	19.0
96236at28890	34997	12640	Nonhomologous	0.20733705	8.0
96236at28890	34998	39957	Nonhomologous	0.3141302	9.0
96236at28890	34999	37355	Nonhomologous	0.5120985	13.0
96236at28890	35000	27393	Nonhomologous	0.6034705	11.0
96236at28890	34997	3229	Nonhomologous	0.35024062	8.0
96236at28890	34998	26976	Nonhomologous	0.42075974	9.0
34219at1117	10786	10787	Homologous	0.6503535	246.0
34219at1117	10786	10788	Homologous	0.6614936	280.0
34219at1117	10786	10789	Homologous	0.7993911	285.0
34219at1117	10786	10790	Homologous	0.8536847	248.0
34219at1117	10787	10788	Homologous	0.88396025	260.0
34219at1117	10787	10789	Homologous	0.7114031	444.0
34219at1117	10787	10790	Homologous	0.7216064	492.0
34219at1117	10788	10789	Homologous	0.68672436	299.0
34219at1117	10788	10790	Homologous	0.8017164	271.0
34219at1117	10789	10790	Homologous	0.78045845	435.0
34219at1117	10786	45124	Nonhomologous	0.6797334	11.0
34219at1117	10787	13710	Nonhomologous	0.5750007	12.0
34219at1117	10788	40502	Nonhomologous	0.5197585	12.0
34219at1117	10789	3453	Nonhomologous	0.25853848	12.0
34219at1117	10790	44933	Nonhomologous	0.794449	16.0
34219at1117	10786	33639	Nonhomologous	0.64450204	11.0
34219at1117	10787	32608	Nonhomologous	0.8414421	12.0
34219at1117	10788	23590	Nonhomologous	0.69949496	10.0
34219at1117	10789	1659	Nonhomologous	0.21439855	10.0
34219at1117	10790	15721	Nonhomologous	0.818523	9.0
5297at74201	1157	1158	Homologous	0.78838056	10.0
5297at74201	1157	1159	Homologous	0.8169078	18.0
5297at74201	1157	1160	Homologous	0.71109843	25.0
5297at74201	1158	1159	Homologous	0.6294859	13.0
5297at74201	1158	1160	Homologous	0.77932763	13.0
5297at74201	1159	1160	Homologous	0.7087249	335.0
5297at74201	1157	34198	Nonhomologous	0.42049557	10.0
5297at74201	1158	14993	Nonhomologous	0.54817754	12.0
5297at74201	1159	30779	Nonhomologous	0.5966969	13.0
5297at74201	1160	15818	Nonhomologous	0.35488105	12.0
5297at74201	1157	11703	Nonhomologous	0.5457131	12.0
5297at74201	1158	14011	Nonhomologous	0.73572135	16.0
2097at57723	26312	26313	Homologous	0.6874221	676.0
2097at57723	26312	26314	Homologous	0.64553595	455.0
2097at57723	26312	26315	Homologous	0.761311	133.0
2097at57723	26312	26316	Homologous	0.62134326	673.0
2097at57723	26313	26314	Homologous	0.8437606	426.0
2097at57723	26313	26315	Homologous	0.6552126	112.0
2097at57723	26313	26316	Homologous	0.687598	656.0
2097at57723	26314	26315	Homologous	0.7286534	147.0
2097at57723	26314	26316	Homologous	0.5973794	539.0
2097at57723	26315	26316	Homologous	0.47625425	142.0
2097at57723	26312	39262	Nonhomologous	0.45230258	11.0
2097at57723	26313	13419	Nonhomologous	0.6798606	13.0
2097at57723	26314	22278	Nonhomologous	0.097093895	11.0
2097at57723	26315	10356	Nonhomologous	0.89325553	14.0
2097at57723	26316	14965	Nonhomologous	-0.16638015	8.0
2097at57723	26312	42226	Nonhomologous	0.2216973	12.0
2097at57723	26313	2727	Nonhomologous	0.38209048	11.0
2097at57723	26314	43071	Nonhomologous	0.42889145	12.0
2097at57723	26315	43880	Nonhomologous	0.74519277	10.0
2097at57723	26316	1113	Nonhomologous	0.6307056	14.0
2847at74201	4195	4196	Homologous	0.89309794	943.0
2847at74201	4195	4197	Homologous	0.64914626	54.0
2847at74201	4195	4198	Homologous	0.85087997	55.0
2847at74201	4196	4197	Homologous	0.5598785	56.0
2847at74201	4196	4198	Homologous	0.7367448	53.0
2847at74201	4197	4198	Homologous	0.77785337	61.0
2847at74201	4195	13342	Nonhomologous	0.4064818	12.0
2847at74201	4196	6853	Nonhomologous	0.7715805	12.0
2847at74201	4197	31289	Nonhomologous	0.4300023	11.0
2847at74201	4198	45320	Nonhomologous	0.3543306	13.0
2847at74201	4195	20018	Nonhomologous	0.70312345	12.0
2847at74201	4196	34446	Nonhomologous	0.64803404	11.0
35753at1117	9911	9912	Homologous	0.93633264	178.0
35753at1117	9911	9913	Homologous	0.6752496	16.0
35753at1117	9911	9914	Homologous	0.7270223	26.0
35753at1117	9912	9913	Homologous	0.70563316	22.0
35753at1117	9912	9914	Homologous	0.66338587	23.0
35753at1117	9913	9914	Homologous	0.82855606	110.0
35753at1117	9911	312	Nonhomologous	0.55337393	12.0
35753at1117	9912	17675	Nonhomologous	0.5585745	11.0
35753at1117	9913	3685	Nonhomologous	0.5434204	12.0
35753at1117	9914	35044	Nonhomologous	0.30930734	11.0
35753at1117	9911	41259	Nonhomologous	0.5933327	11.0
35753at1117	9912	36086	Nonhomologous	0.538123	14.0
4375at1117	8906	8907	Homologous	0.9089689	26.0
4375at1117	8906	8908	Homologous	0.7888312	28.0
4375at1117	8906	8909	Homologous	0.8016393	15.0
4375at1117	8906	8910	Homologous	0.94907224	42.0
4375at1117	8907	8908	Homologous	0.86271983	68.0
4375at1117	8907	8909	Homologous	0.7147976	54.0
4375at1117	8907	8910	Homologous	0.916094	109.0
4375at1117	8908	8909	Homologous	0.68705016	142.0
4375at1117	8908	8910	Homologous	0.79775155	122.0
4375at1117	8909	8910	Homologous	0.8642999	112.0
4375at1117	8906	39109	Nonhomologous	0.44150695	10.0
4375at1117	8907	32217	Nonhomologous	0.61821556	15.0
4375at1117	8908	21020	Nonhomologous	0.51640284	13.0
4375at1117	8909	27067	Nonhomologous	0.70557714	16.0
4375at1117	8910	14692	Nonhomologous	0.6756046	12.0
4375at1117	8906	19016	Nonhomologous	0.7493044	12.0
4375at1117	8907	17071	Nonhomologous	0.59790796	13.0
4375at1117	8908	39164	Nonhomologous	0.6511773	13.0
4375at1117	8909	232	Nonhomologous	0.75230163	13.0
4375at1117	8910	25942	Nonhomologous	0.28326878	11.0
893164at1224	17202	17203	Homologous	0.83151686	139.0
893164at1224	17202	17204	Homologous	0.8661071	28.0
893164at1224	17202	17205	Homologous	0.64120156	44.0
893164at1224	17202	17206	Homologous	0.8050754	164.0
893164at1224	17203	17204	Homologous	0.8356703	78.0
893164at1224	17203	17205	Homologous	0.60378915	49.0
893164at1224	17203	17206	Homologous	0.93885434	172.0
893164at1224	17204	17205	Homologous	0.7923101	64.0
893164at1224	17204	17206	Homologous	0.7944021	42.0
893164at1224	17205	17206	Homologous	0.62505984	42.0
893164at1224	17202	7076	Nonhomologous	0.63375217	13.0
893164at1224	17203	16034	Nonhomologous	0.7731983	13.0
893164at1224	17204	45118	Nonhomologous	0.5289581	9.0
893164at1224	17205	32957	Nonhomologous	0.45517513	8.0
893164at1224	17206	4567	Nonhomologous	0.64095664	10.0
893164at1224	17202	29361	Nonhomologous	0.578152	10.0
893164at1224	17203	39378	Nonhomologous	0.71750665	13.0
893164at1224	17204	24824	Nonhomologous	0.74644464	13.0
893164at1224	17205	21498	Nonhomologous	0.68809795	8.0
893164at1224	17206	20867	Nonhomologous	0.48896655	9.0
85939at201174	36735	36736	Homologous	0.73191035	36.0
85939at201174	36735	36737	Homologous	0.7167794	24.0
85939at201174	36735	36738	Homologous	0.7270141	37.0
85939at201174	36735	36739	Homologous	0.868083	43.0
85939at201174	36736	36737	Homologous	0.6657998	26.0
85939at201174	36736	36738	Homologous	0.62374526	50.0
85939at201174	36736	36739	Homologous	0.84458554	72.0
85939at201174	36737	36738	Homologous	0.82990664	24.0
85939at201174	36737	36739	Homologous	0.64586186	19.0
85939at201174	36738	36739	Homologous	0.6879328	54.0
85939at201174	36735	22814	Nonhomologous	0.71254593	14.0
85939at201174	36736	1348	Nonhomologous	0.73999083	12.0
85939at201174	36737	35088	Nonhomologous	0.31466162	12.0
85939at201174	36738	43336	Nonhomologous	0.5173258	11.0
85939at201174	36739	41859	Nonhomologous	0.25924084	10.0
85939at201174	36735	5185	Nonhomologous	0.61080325	12.0
85939at201174	36736	1858	Nonhomologous	0.7329873	12.0
85939at201174	36737	27509	Nonhomologous	0.2224129	12.0
85939at201174	36738	17628	Nonhomologous	0.5598771	15.0
85939at201174	36739	5745	Nonhomologous	0.7818236	13.0
303374at201174	37488	37489	Homologous	0.69014615	74.0
303374at201174	37488	37490	Homologous	0.5567114	27.0
303374at201174	37488	37491	Homologous	0.5407934	34.0
303374at201174	37489	37490	Homologous	0.7451189	15.0
303374at201174	37489	37491	Homologous	0.57258326	25.0
303374at201174	37490	37491	Homologous	0.6698901	45.0
303374at201174	37488	43895	Nonhomologous	0.29848817	12.0
303374at201174	37489	30867	Nonhomologous	0.72178787	13.0
303374at201174	37490	33318	Nonhomologous	0.6987468	17.0
303374at201174	37491	4963	Nonhomologous	0.7067089	12.0
303374at201174	37488	26852	Nonhomologous	0.56447953	18.0
303374at201174	37489	8645	Nonhomologous	0.35927436	14.0
9941at1117	9894	9895	Homologous	0.92592746	89.0
9941at1117	9894	9896	Homologous	0.9848656	950.0
9941at1117	9894	9897	Homologous	0.89701307	331.0
9941at1117	9895	9896	Homologous	0.93037176	81.0
9941at1117	9895	9897	Homologous	0.86724097	91.0
9941at1117	9896	9897	Homologous	0.9152789	337.0
9941at1117	9894	44831	Nonhomologous	0.7558486	18.0
9941at1117	9895	25859	Nonhomologous	0.5868739	11.0
9941at1117	9896	6025	Nonhomologous	0.7752457	11.0
9941at1117	9897	43865	Nonhomologous	0.6177436	11.0
9941at1117	9894	38905	Nonhomologous	0.575768	10.0
9941at1117	9895	33404	Nonhomologous	0.5218524	11.0
296751at1239	30734	30735	Homologous	0.69395304	71.0
296751at1239	30734	30736	Homologous	0.74248517	60.0
296751at1239	30734	30737	Homologous	0.6674941	23.0
296751at1239	30735	30736	Homologous	0.8822293	106.0
296751at1239	30735	30737	Homologous	0.48668897	25.0
296751at1239	30736	30737	Homologous	0.6738634	37.0
296751at1239	30734	13750	Nonhomologous	0.5731112	12.0
296751at1239	30735	33080	Nonhomologous	0.52194667	9.0
296751at1239	30736	15289	Nonhomologous	0.25883952	8.0
296751at1239	30737	41467	Nonhomologous	0.6128544	11.0
296751at1239	30734	32590	Nonhomologous	0.4336341	11.0
296751at1239	30735	1562	Nonhomologous	0.6113076	12.0
1302at200795	4891	4892	Homologous	0.6204057	25.0
1302at200795	4891	4893	Homologous	0.37338352	33.0
1302at200795	4891	4894	Homologous	0.46292832	18.0
1302at200795	4891	4895	Homologous	0.31062916	48.0
1302at200795	4892	4893	Homologous	0.6842045	44.0
1302at200795	4892	4894	Homologous	0.24044657	26.0
1302at200795	4892	4895	Homologous	0.22366862	57.0
1302at200795	4893	4894	Homologous	0.3706214	30.0
1302at200795	4893	4895	Homologous	0.24428532	50.0
1302at200795	4894	4895	Homologous	0.28374204	60.0
1302at200795	4891	10817	Nonhomologous	0.29275674	9.0
1302at200795	4892	18830	Nonhomologous	0.4274445	14.0
1302at200795	4893	38117	Nonhomologous	0.4312449	12.0
1302at200795	4894	24907	Nonhomologous	0.71236426	14.0
1302at200795	4895	41718	Nonhomologous	0.24745916	10.0
1302at200795	4891	16369	Nonhomologous	0.43038	11.0
1302at200795	4892	3726	Nonhomologous	0.5376926	13.0
1302at200795	4893	27095	Nonhomologous	0.7888535	13.0
1302at200795	4894	28507	Nonhomologous	0.4397758	11.0
1302at200795	4895	20173	Nonhomologous	0.30795416	16.0
5865at74201	1393	1394	Homologous	0.6513805	18.0
5865at74201	1393	1395	Homologous	0.91361076	14.0
5865at74201	1393	1396	Homologous	0.7810306	16.0
5865at74201	1394	1395	Homologous	0.6150546	28.0
5865at74201	1394	1396	Homologous	0.53069854	26.0
5865at74201	1395	1396	Homologous	0.82872486	21.0
5865at74201	1393	38316	Nonhomologous	0.03421519	10.0
5865at74201	1394	35259	Nonhomologous	0.42986637	11.0
5865at74201	1395	5856	Nonhomologous	0.5542913	10.0
5865at74201	1396	42350	Nonhomologous	0.55356985	10.0
5865at74201	1393	14996	Nonhomologous	0.26094794	8.0
5865at74201	1394	15762	Nonhomologous	0.21898219	11.0
1027at200795	7544	7545	Homologous	0.4300873	139.0
1027at200795	7544	7546	Homologous	0.74487245	170.0
1027at200795	7544	7547	Homologous	0.31582007	225.0
1027at200795	7545	7546	Homologous	0.5760847	186.0
1027at200795	7545	7547	Homologous	0.58463216	197.0
1027at200795	7546	7547	Homologous	0.35014307	376.0
1027at200795	7544	10036	Nonhomologous	0.30591878	10.0
1027at200795	7545	43669	Nonhomologous	0.21233416	11.0
1027at200795	7546	581	Nonhomologous	0.5137136	11.0
1027at200795	7547	8773	Nonhomologous	0.16016367	10.0
1027at200795	7544	6668	Nonhomologous	0.19405366	11.0
1027at200795	7545	7115	Nonhomologous	0.6901964	11.0
236244at1224	15074	15075	Homologous	0.689972	18.0
236244at1224	15074	15076	Homologous	0.67881644	11.0
236244at1224	15074	15077	Homologous	0.70457995	38.0
236244at1224	15074	15078	Homologous	0.48799115	17.0
236244at1224	15075	15076	Homologous	0.6931962	13.0
236244at1224	15075	15077	Homologous	0.7964024	13.0
236244at1224	15075	15078	Homologous	0.8435609	17.0
236244at1224	15076	15077	Homologous	0.9205324	16.0
236244at1224	15076	15078	Homologous	0.57800514	11.0
236244at1224	15077	15078	Homologous	0.72041863	84.0
236244at1224	15074	30566	Nonhomologous	0.5313907	11.0
236244at1224	15075	19799	Nonhomologous	0.69775885	13.0
236244at1224	15076	41985	Nonhomologous	0.8670846	10.0
236244at1224	15077	14926	Nonhomologous	0.432401	13.0
236244at1224	15078	18788	Nonhomologous	0.33293778	9.0
236244at1224	15074	29497	Nonhomologous	0.87264663	12.0
236244at1224	15075	33795	Nonhomologous	0.74363744	11.0
236244at1224	15076	43505	Nonhomologous	0.6355317	12.0
236244at1224	15077	2136	Nonhomologous	0.7533797	14.0
236244at1224	15078	19046	Nonhomologous	0.68103695	11.0
2494at57723	23664	23665	Homologous	0.70177406	37.0
2494at57723	23664	23666	Homologous	0.76306903	90.0
2494at57723	23664	23667	Homologous	0.54757047	31.0
2494at57723	23665	23666	Homologous	0.59807456	35.0
2494at57723	23665	23667	Homologous	0.48759308	54.0
2494at57723	23666	23667	Homologous	0.31568304	39.0
2494at57723	23664	3150	Nonhomologous	0.75516444	12.0
2494at57723	23665	39304	Nonhomologous	0.5331598	16.0
2494at57723	23666	1988	Nonhomologous	0.5284783	12.0
2494at57723	23667	42803	Nonhomologous	0.44714817	13.0
2494at57723	23664	10343	Nonhomologous	0.6260132	11.0
2494at57723	23665	9005	Nonhomologous	0.36154708	9.0
16190at1117	10232	10233	Homologous	0.4098342	32.0
16190at1117	10232	10234	Homologous	0.45214826	224.0
16190at1117	10232	10235	Homologous	0.5922814	27.0
16190at1117	10233	10234	Homologous	0.23561096	35.0
16190at1117	10233	10235	Homologous	0.60491806	114.0
16190at1117	10234	10235	Homologous	0.60230374	23.0
16190at1117	10232	5635	Nonhomologous	0.4722121	14.0
16190at1117	10233	41120	Nonhomologous	0.3325648	11.0
16190at1117	10234	41577	Nonhomologous	0.6020948	11.0
16190at1117	10235	4874	Nonhomologous	0.40257534	14.0
16190at1117	10232	7561	Nonhomologous	0.32903025	14.0
16190at1117	10233	7085	Nonhomologous	0.2186749	12.0
67022at28890	34171	34172	Homologous	0.78580683	10.0
67022at28890	34171	34173	Homologous	0.8580888	12.0
67022at28890	34171	34174	Homologous	0.7750049	10.0
67022at28890	34172	34173	Homologous	0.82331383	145.0
67022at28890	34172	34174	Homologous	0.95946366	707.0
67022at28890	34173	34174	Homologous	0.8595728	152.0
67022at28890	34171	39153	Nonhomologous	0.39534265	12.0
67022at28890	34172	21857	Nonhomologous	0.6316395	17.0
67022at28890	34173	27170	Nonhomologous	0.6292578	12.0
67022at28890	34174	24510	Nonhomologous	0.58129704	14.0
67022at28890	34171	11921	Nonhomologous	0.7967168	12.0
67022at28890	34172	11761	Nonhomologous	0.75493217	12.0
654554at1224	14221	14222	Homologous	0.8400581	23.0
654554at1224	14221	14223	Homologous	0.63900036	35.0
654554at1224	14221	14224	Homologous	0.5801456	26.0
654554at1224	14222	14223	Homologous	0.76620424	11.0
654554at1224	14222	14224	Homologous	0.6161268	15.0
654554at1224	14223	14224	Homologous	0.6500785	17.0
654554at1224	14221	34483	Nonhomologous	0.7579011	19.0
654554at1224	14222	6295	Nonhomologous	0.76949394	11.0
654554at1224	14223	28136	Nonhomologous	0.74297327	14.0
654554at1224	14224	4401	Nonhomologous	0.6549822	14.0
654554at1224	14221	34065	Nonhomologous	0.66690916	20.0
654554at1224	14222	22978	Nonhomologous	0.76719135	12.0
295280at1239	28566	28567	Homologous	0.7376026	22.0
295280at1239	28566	28568	Homologous	0.7323939	13.0
295280at1239	28566	28569	Homologous	0.66452974	17.0
295280at1239	28566	28570	Homologous	0.684777	13.0
295280at1239	28567	28568	Homologous	0.93454	13.0
295280at1239	28567	28569	Homologous	0.91641444	118.0
295280at1239	28567	28570	Homologous	0.8239949	13.0
295280at1239	28568	28569	Homologous	0.90107244	11.0
295280at1239	28568	28570	Homologous	0.80655193	17.0
295280at1239	28569	28570	Homologous	0.7956561	10.0
295280at1239	28566	29164	Nonhomologous	0.6020714	13.0
295280at1239	28567	17345	Nonhomologous	0.72696203	10.0
295280at1239	28568	36339	Nonhomologous	0.40146807	9.0
295280at1239	28569	14794	Nonhomologous	0.7213268	10.0
295280at1239	28570	27984	Nonhomologous	0.5610807	12.0
295280at1239	28566	34197	Nonhomologous	0.44743437	14.0
295280at1239	28567	8708	Nonhomologous	0.51641893	10.0
295280at1239	28568	16370	Nonhomologous	0.33989507	11.0
295280at1239	28569	28479	Nonhomologous	0.6328891	14.0
295280at1239	28570	19712	Nonhomologous	0.77291054	12.0
18442at1117	12587	12588	Homologous	0.7570712	15.0
18442at1117	12587	12589	Homologous	0.7901348	12.0
18442at1117	12587	12590	Homologous	0.5710445	26.0
18442at1117	12588	12589	Homologous	0.7838468	37.0
18442at1117	12588	12590	Homologous	0.7616933	21.0
18442at1117	12589	12590	Homologous	0.48378494	15.0
18442at1117	12587	20769	Nonhomologous	0.5597425	11.0
18442at1117	12588	28674	Nonhomologous	0.76047075	13.0
18442at1117	12589	43365	Nonhomologous	0.76928014	10.0
18442at1117	12590	28219	Nonhomologous	0.20305793	13.0
18442at1117	12587	37124	Nonhomologous	0.10835532	10.0
18442at1117	12588	9836	Nonhomologous	0.8438955	12.0
443134at1224	16020	16021	Homologous	0.46538284	44.0
443134at1224	16020	16022	Homologous	0.52738094	15.0
443134at1224	16020	16023	Homologous	0.86072856	37.0
443134at1224	16020	16024	Homologous	0.6813234	17.0
443134at1224	16021	16022	Homologous	0.79194283	19.0
443134at1224	16021	16023	Homologous	0.5379434	41.0
443134at1224	16021	16024	Homologous	0.6129262	20.0
443134at1224	16022	16023	Homologous	0.6768268	15.0
443134at1224	16022	16024	Homologous	0.598236	30.0
443134at1224	16023	16024	Homologous	0.64246345	17.0
443134at1224	16020	25961	Nonhomologous	0.48646256	9.0
443134at1224	16021	39720	Nonhomologous	0.7323997	12.0
443134at1224	16022	35385	Nonhomologous	0.6344085	12.0
443134at1224	16023	10285	Nonhomologous	0.7978204	12.0
443134at1224	16024	5002	Nonhomologous	0.7214484	16.0
443134at1224	16020	12365	Nonhomologous	0.5828319	10.0
443134at1224	16021	19183	Nonhomologous	0.64697504	12.0
443134at1224	16022	12459	Nonhomologous	0.5482371	12.0
443134at1224	16023	21709	Nonhomologous	0.59786195	10.0
443134at1224	16024	20699	Nonhomologous	0.41276816	9.0
731204at1224	15739	15740	Homologous	0.56213725	18.0
731204at1224	15739	15741	Homologous	0.74148816	38.0
731204at1224	15739	15742	Homologous	0.6687241	16.0
731204at1224	15740	15741	Homologous	0.6054453	71.0
731204at1224	15740	15742	Homologous	0.7721028	132.0
731204at1224	15741	15742	Homologous	0.7148569	87.0
731204at1224	15739	39462	Nonhomologous	0.58672154	13.0
731204at1224	15740	29386	Nonhomologous	0.4723329	10.0
731204at1224	15741	31841	Nonhomologous	0.8222656	13.0
731204at1224	15742	37712	Nonhomologous	0.6597413	19.0
731204at1224	15739	14344	Nonhomologous	0.09552693	10.0
731204at1224	15740	45118	Nonhomologous	0.3815296	12.0
21545at1117	11293	11294	Homologous	0.57960284	127.0
21545at1117	11293	11295	Homologous	0.56548005	96.0
21545at1117	11293	11296	Homologous	0.6437737	150.0
21545at1117	11293	11297	Homologous	0.68450403	104.0
21545at1117	11294	11295	Homologous	0.8323823	227.0
21545at1117	11294	11296	Homologous	0.7698517	254.0
21545at1117	11294	11297	Homologous	0.71002597	184.0
21545at1117	11295	11296	Homologous	0.87280905	208.0
21545at1117	11295	11297	Homologous	0.86146027	212.0
21545at1117	11296	11297	Homologous	0.8906865	255.0
21545at1117	11293	43867	Nonhomologous	0.7415264	14.0
21545at1117	11294	29029	Nonhomologous	0.6543791	11.0
21545at1117	11295	40524	Nonhomologous	0.46304932	12.0
21545at1117	11296	9298	Nonhomologous	0.18331966	10.0
21545at1117	11297	30078	Nonhomologous	0.59343976	11.0
21545at1117	11293	4161	Nonhomologous	0.4481001	11.0
21545at1117	11294	13064	Nonhomologous	0.85329515	12.0
21545at1117	11295	27054	Nonhomologous	0.52712196	12.0
21545at1117	11296	38817	Nonhomologous	0.55591685	12.0
21545at1117	11297	17601	Nonhomologous	0.5712534	12.0
2053at57723	25177	25178	Homologous	0.7485452	510.0
2053at57723	25177	25179	Homologous	0.8748505	587.0
2053at57723	25177	25180	Homologous	0.7688635	427.0
2053at57723	25177	25181	Homologous	0.5732989	436.0
2053at57723	25178	25179	Homologous	0.7817639	572.0
2053at57723	25178	25180	Homologous	0.7454056	408.0
2053at57723	25178	25181	Homologous	0.7564219	345.0
2053at57723	25179	25180	Homologous	0.83055943	428.0
2053at57723	25179	25181	Homologous	0.5500099	393.0
2053at57723	25180	25181	Homologous	0.6005162	460.0
2053at57723	25177	32098	Nonhomologous	0.14554873	16.0
2053at57723	25178	17195	Nonhomologous	0.5739219	13.0
2053at57723	25179	26763	Nonhomologous	0.7027331	14.0
2053at57723	25180	27597	Nonhomologous	0.5058983	11.0
2053at57723	25181	3639	Nonhomologous	0.35569435	12.0
2053at57723	25177	7346	Nonhomologous	0.18795435	12.0
2053at57723	25178	44536	Nonhomologous	0.28778198	12.0
2053at57723	25179	27963	Nonhomologous	0.49624673	11.0
2053at57723	25180	14343	Nonhomologous	0.47275102	11.0
2053at57723	25181	42473	Nonhomologous	0.3396904	10.0
4107at74201	2127	2128	Homologous	0.6817165	354.0
4107at74201	2127	2129	Homologous	0.38298464	13.0
4107at74201	2127	2130	Homologous	0.8677876	348.0
4107at74201	2127	2131	Homologous	0.54944074	130.0
4107at74201	2128	2129	Homologous	0.39072043	16.0
4107at74201	2128	2130	Homologous	0.7883633	392.0
4107at74201	2128	2131	Homologous	0.78765196	159.0
4107at74201	2129	2130	Homologous	0.39703506	32.0
4107at74201	2129	2131	Homologous	0.20532049	16.0
4107at74201	2130	2131	Homologous	0.63049936	150.0
4107at74201	2127	39430	Nonhomologous	0.6924659	16.0
4107at74201	2128	37146	Nonhomologous	0.6917857	16.0
4107at74201	2129	8980	Nonhomologous	0.27137703	9.0
4107at74201	2130	34425	Nonhomologous	0.6469297	14.0
4107at74201	2131	7942	Nonhomologous	0.60366404	11.0
4107at74201	2127	19261	Nonhomologous	0.4154896	10.0
4107at74201	2128	550	Nonhomologous	0.7634378	17.0
4107at74201	2129	7451	Nonhomologous	0.42007887	16.0
4107at74201	2130	13613	Nonhomologous	0.7506037	16.0
4107at74201	2131	7756	Nonhomologous	0.64132243	14.0
3280at200795	6458	6459	Homologous	0.6292294	42.0
3280at200795	6458	6460	Homologous	0.61820483	348.0
3280at200795	6458	6461	Homologous	0.30537078	221.0
3280at200795	6458	6462	Homologous	0.58829665	46.0
3280at200795	6459	6460	Homologous	0.24331972	42.0
3280at200795	6459	6461	Homologous	0.33355415	31.0
3280at200795	6459	6462	Homologous	0.5159516	153.0
3280at200795	6460	6461	Homologous	0.322553	200.0
3280at200795	6460	6462	Homologous	0.5282064	44.0
3280at200795	6461	6462	Homologous	0.028309675	44.0
3280at200795	6458	40993	Nonhomologous	0.65757114	11.0
3280at200795	6459	5207	Nonhomologous	0.33594123	15.0
3280at200795	6460	3631	Nonhomologous	0.56895626	12.0
3280at200795	6461	30465	Nonhomologous	0.26962265	10.0
3280at200795	6462	35852	Nonhomologous	0.2311669	13.0
3280at200795	6458	28463	Nonhomologous	0.6326102	13.0
3280at200795	6459	14583	Nonhomologous	0.2618761	12.0
3280at200795	6460	17394	Nonhomologous	0.24353053	12.0
3280at200795	6461	13615	Nonhomologous	0.23601894	13.0
3280at200795	6462	44866	Nonhomologous	0.43245605	10.0
82321at976	43407	43408	Homologous	0.9347083	293.0
82321at976	43407	43409	Homologous	0.8825751	161.0
82321at976	43407	43410	Homologous	0.94963413	263.0
82321at976	43408	43409	Homologous	0.78100955	141.0
82321at976	43408	43410	Homologous	0.86410993	258.0
82321at976	43409	43410	Homologous	0.9149482	232.0
82321at976	43407	39936	Nonhomologous	0.5493076	9.0
82321at976	43408	13455	Nonhomologous	0.7509787	11.0
82321at976	43409	13465	Nonhomologous	0.47750276	9.0
82321at976	43410	37233	Nonhomologous	0.27767143	11.0
82321at976	43407	35735	Nonhomologous	0.5165151	10.0
82321at976	43408	32062	Nonhomologous	0.63902575	11.0
124072at1239	29148	29149	Homologous	0.5224038	28.0
124072at1239	29148	29150	Homologous	0.3513229	13.0
124072at1239	29148	29151	Homologous	0.35224962	42.0
124072at1239	29148	29152	Homologous	0.39695656	13.0
124072at1239	29149	29150	Homologous	0.63035786	167.0
124072at1239	29149	29151	Homologous	0.7516225	329.0
124072at1239	29149	29152	Homologous	0.65680945	68.0
124072at1239	29150	29151	Homologous	0.7170796	127.0
124072at1239	29150	29152	Homologous	0.47408637	77.0
124072at1239	29151	29152	Homologous	0.5338088	64.0
124072at1239	29148	15491	Nonhomologous	0.029972536	11.0
124072at1239	29149	12044	Nonhomologous	0.6104934	12.0
124072at1239	29150	31656	Nonhomologous	0.6304288	14.0
124072at1239	29151	43201	Nonhomologous	0.4073563	13.0
124072at1239	29152	44253	Nonhomologous	0.5213626	13.0
124072at1239	29148	7495	Nonhomologous	0.2193921	11.0
124072at1239	29149	13172	Nonhomologous	0.6648587	12.0
124072at1239	29150	15457	Nonhomologous	0.82288826	12.0
124072at1239	29151	25897	Nonhomologous	0.8409496	11.0
124072at1239	29152	30942	Nonhomologous	0.5710673	11.0
494at651137	17856	17857	Homologous	0.6808286	407.0
494at651137	17856	17858	Homologous	0.6727138	320.0
494at651137	17856	17859	Homologous	0.8587324	398.0
494at651137	17856	17860	Homologous	0.81362826	411.0
494at651137	17857	17858	Homologous	0.61955994	274.0
494at651137	17857	17859	Homologous	0.871953	589.0
494at651137	17857	17860	Homologous	0.8910767	552.0
494at651137	17858	17859	Homologous	0.5839539	279.0
494at651137	17858	17860	Homologous	0.6440638	289.0
494at651137	17859	17860	Homologous	0.9497439	861.0
494at651137	17856	28555	Nonhomologous	0.83389795	11.0
494at651137	17857	779	Nonhomologous	0.6069022	12.0
494at651137	17858	27415	Nonhomologous	0.7346531	13.0
494at651137	17859	2526	Nonhomologous	0.49507156	11.0
494at651137	17860	31068	Nonhomologous	0.6532032	11.0
494at651137	17856	30255	Nonhomologous	0.71131873	13.0
494at651137	17857	5875	Nonhomologous	0.6098209	10.0
494at651137	17858	26974	Nonhomologous	0.82302463	15.0
494at651137	17859	17230	Nonhomologous	0.4132648	12.0
494at651137	17860	23197	Nonhomologous	0.52803695	13.0
4991at200795	7000	7001	Homologous	0.5654841	17.0
4991at200795	7000	7002	Homologous	0.826913	21.0
4991at200795	7000	7003	Homologous	0.4933013	30.0
4991at200795	7000	7004	Homologous	0.65422565	75.0
4991at200795	7001	7002	Homologous	0.7230332	77.0
4991at200795	7001	7003	Homologous	0.68625504	22.0
4991at200795	7001	7004	Homologous	0.33110425	22.0
4991at200795	7002	7003	Homologous	0.629242	22.0
4991at200795	7002	7004	Homologous	0.5704883	24.0
4991at200795	7003	7004	Homologous	0.54102	27.0
4991at200795	7000	30222	Nonhomologous	0.5249436	10.0
4991at200795	7001	15377	Nonhomologous	0.013156466	14.0
4991at200795	7002	10228	Nonhomologous	0.3661443	9.0
4991at200795	7003	41142	Nonhomologous	0.39344698	10.0
4991at200795	7004	27612	Nonhomologous	0.5057466	9.0
4991at200795	7000	12762	Nonhomologous	0.63735044	11.0
4991at200795	7001	40863	Nonhomologous	0.3837812	12.0
4991at200795	7002	8120	Nonhomologous	0.680196	10.0
4991at200795	7003	33295	Nonhomologous	0.50810456	13.0
4991at200795	7004	441	Nonhomologous	0.64870214	10.0
265167at1239	29954	29955	Homologous	0.84355754	125.0
265167at1239	29954	29956	Homologous	0.71972203	78.0
265167at1239	29954	29957	Homologous	0.8768952	203.0
265167at1239	29954	29958	Homologous	0.66610694	331.0
265167at1239	29955	29956	Homologous	0.60898334	55.0
265167at1239	29955	29957	Homologous	0.8013193	96.0
265167at1239	29955	29958	Homologous	0.78039235	130.0
265167at1239	29956	29957	Homologous	0.7998527	80.0
265167at1239	29956	29958	Homologous	0.71764696	44.0
265167at1239	29957	29958	Homologous	0.7996634	230.0
265167at1239	29954	12365	Nonhomologous	0.57528484	11.0
265167at1239	29955	25934	Nonhomologous	0.47511196	9.0
265167at1239	29956	16579	Nonhomologous	0.5362482	10.0
265167at1239	29957	5750	Nonhomologous	0.5685295	12.0
265167at1239	29958	11239	Nonhomologous	0.70235795	13.0
265167at1239	29954	18071	Nonhomologous	0.7042338	12.0
265167at1239	29955	13398	Nonhomologous	0.7351974	10.0
265167at1239	29956	32257	Nonhomologous	0.61778873	12.0
265167at1239	29957	19749	Nonhomologous	0.8207421	12.0
265167at1239	29958	16383	Nonhomologous	0.79899204	12.0
621at74201	2933	2934	Homologous	0.4217072	191.0
621at74201	2933	2935	Homologous	0.6466119	150.0
621at74201	2933	2936	Homologous	0.7192362	452.0
621at74201	2933	2937	Homologous	0.7661594	425.0
621at74201	2934	2935	Homologous	0.5716626	44.0
621at74201	2934	2936	Homologous	0.5842982	206.0
621at74201	2934	2937	Homologous	0.45891154	139.0
621at74201	2935	2936	Homologous	0.8532753	190.0
621at74201	2935	2937	Homologous	0.7946408	233.0
621at74201	2936	2937	Homologous	0.8389643	712.0
621at74201	2933	14779	Nonhomologous	0.48478723	10.0
621at74201	2934	14788	Nonhomologous	0.7074191	13.0
621at74201	2935	31497	Nonhomologous	0.64119595	12.0
621at74201	2936	16501	Nonhomologous	0.74541867	14.0
621at74201	2937	33744	Nonhomologous	0.7710884	14.0
621at74201	2933	22972	Nonhomologous	0.65963185	15.0
621at74201	2934	524	Nonhomologous	0.43285045	12.0
621at74201	2935	2886	Nonhomologous	0.58068603	10.0
621at74201	2936	25301	Nonhomologous	0.7825094	13.0
621at74201	2937	32209	Nonhomologous	0.5630886	13.0
17095at28890	36237	36238	Homologous	0.390137	26.0
17095at28890	36237	36239	Homologous	0.8050846	39.0
17095at28890	36237	36240	Homologous	0.32334507	22.0
17095at28890	36237	36241	Homologous	0.67613316	15.0
17095at28890	36238	36239	Homologous	0.29140815	18.0
17095at28890	36238	36240	Homologous	0.9597986	861.0
17095at28890	36238	36241	Homologous	0.6425438	20.0
17095at28890	36239	36240	Homologous	0.20275122	13.0
17095at28890	36239	36241	Homologous	0.56496596	15.0
17095at28890	36240	36241	Homologous	0.6515927	17.0
17095at28890	36237	17168	Nonhomologous	0.6192146	12.0
17095at28890	36238	35814	Nonhomologous	0.7383718	16.0
17095at28890	36239	11485	Nonhomologous	0.5895477	12.0
17095at28890	36240	40981	Nonhomologous	0.31644574	16.0
17095at28890	36241	20883	Nonhomologous	0.4733378	9.0
17095at28890	36237	28190	Nonhomologous	0.61711323	11.0
17095at28890	36238	6564	Nonhomologous	0.52639353	11.0
17095at28890	36239	19000	Nonhomologous	0.682706	13.0
17095at28890	36240	21687	Nonhomologous	0.119244665	8.0
17095at28890	36241	31003	Nonhomologous	0.48792076	11.0
115622at976	41180	41181	Homologous	0.46273714	208.0
115622at976	41180	41182	Homologous	-0.15275425	30.0
115622at976	41180	41183	Homologous	0.6900448	144.0
115622at976	41181	41182	Homologous	0.23489146	63.0
115622at976	41181	41183	Homologous	0.6844632	163.0
115622at976	41182	41183	Homologous	0.015505796	52.0
115622at976	41180	11435	Nonhomologous	0.011672509	10.0
115622at976	41181	40214	Nonhomologous	0.3432863	11.0
115622at976	41182	30812	Nonhomologous	0.16918783	11.0
115622at976	41183	28817	Nonhomologous	-0.004305305	10.0
115622at976	41180	43173	Nonhomologous	0.32726613	14.0
115622at976	41181	19245	Nonhomologous	0.60945016	10.0
305368at201174	37207	37208	Homologous	0.75001395	82.0
305368at201174	37207	37209	Homologous	0.46922573	14.0
305368at201174	37207	37210	Homologous	0.6970787	39.0
305368at201174	37207	37211	Homologous	0.76444674	51.0
305368at201174	37208	37209	Homologous	0.584404	16.0
305368at201174	37208	37210	Homologous	0.67199534	38.0
305368at201174	37208	37211	Homologous	0.89981973	398.0
305368at201174	37209	37210	Homologous	0.40348384	11.0
305368at201174	37209	37211	Homologous	0.67524904	16.0
305368at201174	37210	37211	Homologous	0.6311073	47.0
305368at201174	37207	6166	Nonhomologous	0.38046512	14.0
305368at201174	37208	2046	Nonhomologous	0.34461635	15.0
305368at201174	37209	42122	Nonhomologous	0.6145276	11.0
305368at201174	37210	7863	Nonhomologous	0.7596564	16.0
305368at201174	37211	35374	Nonhomologous	0.70352525	15.0
305368at201174	37207	14933	Nonhomologous	0.41416237	11.0
305368at201174	37208	10911	Nonhomologous	0.31623036	8.0
305368at201174	37209	22649	Nonhomologous	0.54448384	11.0
305368at201174	37210	16745	Nonhomologous	0.73535126	17.0
305368at201174	37211	23431	Nonhomologous	0.7688147	13.0
20049at1117	11991	11992	Homologous	0.56123596	29.0
20049at1117	11991	11993	Homologous	0.9088137	226.0
20049at1117	11991	11994	Homologous	0.8233133	200.0
20049at1117	11992	11993	Homologous	0.5811057	39.0
20049at1117	11992	11994	Homologous	0.64533436	51.0
20049at1117	11993	11994	Homologous	0.89192575	328.0
20049at1117	11991	1409	Nonhomologous	0.34506807	11.0
20049at1117	11992	28657	Nonhomologous	0.63087225	10.0
20049at1117	11993	43610	Nonhomologous	0.5260046	11.0
20049at1117	11994	19828	Nonhomologous	0.88635033	13.0
20049at1117	11991	35832	Nonhomologous	0.54620194	14.0
20049at1117	11992	35835	Nonhomologous	0.59815955	12.0
1066at1117	12256	12257	Homologous	0.5518116	723.0
1066at1117	12256	12258	Homologous	0.84618133	946.0
1066at1117	12256	12259	Homologous	0.8189682	18.0
1066at1117	12256	12260	Homologous	0.52519685	897.0
1066at1117	12257	12258	Homologous	0.6873223	894.0
1066at1117	12257	12259	Homologous	0.53284055	37.0
1066at1117	12257	12260	Homologous	0.6821936	703.0
1066at1117	12258	12259	Homologous	0.80956715	28.0
1066at1117	12258	12260	Homologous	0.5688949	732.0
1066at1117	12259	12260	Homologous	0.5101039	24.0
1066at1117	12256	37282	Nonhomologous	0.70982844	15.0
1066at1117	12257	43367	Nonhomologous	0.7883886	11.0
1066at1117	12258	15584	Nonhomologous	0.82976955	13.0
1066at1117	12259	27212	Nonhomologous	0.8197004	12.0
1066at1117	12260	5811	Nonhomologous	0.574105	13.0
1066at1117	12256	40612	Nonhomologous	0.30152738	11.0
1066at1117	12257	22863	Nonhomologous	0.4303874	13.0
1066at1117	12258	10086	Nonhomologous	0.70980257	13.0
1066at1117	12259	4918	Nonhomologous	0.66679156	12.0
1066at1117	12260	12261	Nonhomologous	0.56478155	13.0
2112at651137	21801	21802	Homologous	0.8142492	166.0
2112at651137	21801	21803	Homologous	0.8703914	277.0
2112at651137	21801	21804	Homologous	0.4243886	113.0
2112at651137	21802	21803	Homologous	0.87433577	193.0
2112at651137	21802	21804	Homologous	0.63117313	168.0
2112at651137	21803	21804	Homologous	0.49987572	107.0
2112at651137	21801	4935	Nonhomologous	0.4899554	9.0
2112at651137	21802	34633	Nonhomologous	0.44857174	11.0
2112at651137	21803	19667	Nonhomologous	0.68322146	12.0
2112at651137	21804	18846	Nonhomologous	0.5686981	10.0
2112at651137	21801	6881	Nonhomologous	0.4791934	11.0
2112at651137	21802	9947	Nonhomologous	0.61596996	9.0
3765at74201	477	478	Homologous	0.74298084	53.0
3765at74201	477	479	Homologous	0.7594458	50.0
3765at74201	477	480	Homologous	0.68952817	69.0
3765at74201	477	481	Homologous	0.57679254	37.0
3765at74201	478	479	Homologous	0.81004465	139.0
3765at74201	478	480	Homologous	0.76028657	89.0
3765at74201	478	481	Homologous	0.721827	15.0
3765at74201	479	480	Homologous	0.51059586	57.0
3765at74201	479	481	Homologous	0.48338014	19.0
3765at74201	480	481	Homologous	0.7605829	18.0
3765at74201	477	22852	Nonhomologous	0.5772823	15.0
3765at74201	478	12075	Nonhomologous	0.46047541	9.0
3765at74201	479	26641	Nonhomologous	0.52744	12.0
3765at74201	480	18390	Nonhomologous	0.033713832	8.0
3765at74201	481	21636	Nonhomologous	0.6706536	10.0
3765at74201	477	32278	Nonhomologous	0.5780908	11.0
3765at74201	478	24403	Nonhomologous	0.63887817	9.0
3765at74201	479	15046	Nonhomologous	0.7534496	11.0
3765at74201	480	1210	Nonhomologous	0.8908862	15.0
3765at74201	481	41193	Nonhomologous	0.6481566	12.0
13574at28890	34819	34820	Homologous	0.52327657	16.0
13574at28890	34819	34821	Homologous	0.27392074	23.0
13574at28890	34819	34822	Homologous	0.21629034	26.0
13574at28890	34819	34823	Homologous	0.50011206	14.0
13574at28890	34820	34821	Homologous	0.2950174	15.0
13574at28890	34820	34822	Homologous	0.03320371	19.0
13574at28890	34820	34823	Homologous	0.6430484	26.0
13574at28890	34821	34822	Homologous	0.85389996	74.0
13574at28890	34821	34823	Homologous	0.32132733	24.0
13574at28890	34822	34823	Homologous	0.103270635	27.0
13574at28890	34819	7856	Nonhomologous	0.5204596	13.0
13574at28890	34820	32040	Nonhomologous	0.33936748	11.0
13574at28890	34821	31102	Nonhomologous	0.62387955	10.0
13574at28890	34822	12746	Nonhomologous	0.5423056	15.0
13574at28890	34823	30837	Nonhomologous	0.4879098	12.0
13574at28890	34819	43015	Nonhomologous	0.31813174	12.0
13574at28890	34820	486	Nonhomologous	0.17986955	12.0
13574at28890	34821	21524	Nonhomologous	0.4996036	11.0
13574at28890	34822	16278	Nonhomologous	0.5738324	13.0
13574at28890	34823	31610	Nonhomologous	0.65516764	11.0
4359at57723	24456	24457	Homologous	0.59335625	33.0
4359at57723	24456	24458	Homologous	0.8768787	43.0
4359at57723	24456	24459	Homologous	0.6245665	46.0
4359at57723	24456	24460	Homologous	0.6307339	35.0
4359at57723	24457	24458	Homologous	0.5773151	169.0
4359at57723	24457	24459	Homologous	0.531582	146.0
4359at57723	24457	24460	Homologous	0.6173499	190.0
4359at57723	24458	24459	Homologous	0.70921415	328.0
4359at57723	24458	24460	Homologous	0.74473244	264.0
4359at57723	24459	24460	Homologous	0.8186409	234.0
4359at57723	24456	35212	Nonhomologous	0.66946435	16.0
4359at57723	24457	28198	Nonhomologous	0.8673346	10.0
4359at57723	24458	34521	Nonhomologous	0.74706835	12.0
4359at57723	24459	15627	Nonhomologous	0.42136607	14.0
4359at57723	24460	32392	Nonhomologous	0.6806382	11.0
4359at57723	24456	13130	Nonhomologous	0.69406694	10.0
4359at57723	24457	39873	Nonhomologous	0.845775	20.0
4359at57723	24458	27950	Nonhomologous	0.7237244	11.0
4359at57723	24459	40082	Nonhomologous	0.5943048	13.0
4359at57723	24460	29831	Nonhomologous	0.74936104	11.0
269342at1239	30136	30137	Homologous	0.58078635	31.0
269342at1239	30136	30138	Homologous	0.71600807	36.0
269342at1239	30136	30139	Homologous	0.70310265	19.0
269342at1239	30137	30138	Homologous	0.67404467	81.0
269342at1239	30137	30139	Homologous	0.82995003	14.0
269342at1239	30138	30139	Homologous	0.826113	17.0
269342at1239	30136	39007	Nonhomologous	-0.059128202	8.0
269342at1239	30137	7307	Nonhomologous	0.63313466	11.0
269342at1239	30138	43276	Nonhomologous	0.629746	14.0
269342at1239	30139	18320	Nonhomologous	0.8164273	13.0
269342at1239	30136	27011	Nonhomologous	-0.11578787	10.0
269342at1239	30137	5050	Nonhomologous	0.42227408	8.0
73313at28890	33819	33820	Homologous	0.5628498	33.0
73313at28890	33819	33821	Homologous	0.40532956	38.0
73313at28890	33819	33822	Homologous	0.50859016	55.0
73313at28890	33819	33823	Homologous	0.71445805	43.0
73313at28890	33820	33821	Homologous	0.83559495	174.0
73313at28890	33820	33822	Homologous	0.1499636	44.0
73313at28890	33820	33823	Homologous	0.6879194	68.0
73313at28890	33821	33822	Homologous	0.07047832	34.0
73313at28890	33821	33823	Homologous	0.60123926	60.0
73313at28890	33822	33823	Homologous	0.18067102	30.0
73313at28890	33819	14975	Nonhomologous	0.47616157	12.0
73313at28890	33820	1140	Nonhomologous	0.36840007	8.0
73313at28890	33821	34870	Nonhomologous	0.65291995	13.0
73313at28890	33822	27474	Nonhomologous	0.14811379	9.0
73313at28890	33823	10579	Nonhomologous	0.7375654	12.0
73313at28890	33819	10154	Nonhomologous	0.81146467	9.0
73313at28890	33820	15494	Nonhomologous	0.6531181	9.0
73313at28890	33821	43207	Nonhomologous	0.4353754	10.0
73313at28890	33822	6346	Nonhomologous	0.37006497	11.0
73313at28890	33823	7093	Nonhomologous	0.6936213	9.0
4093at57723	25964	25965	Homologous	0.79495245	294.0
4093at57723	25964	25966	Homologous	0.66189355	66.0
4093at57723	25964	25967	Homologous	0.69922	126.0
4093at57723	25964	25968	Homologous	0.85348004	98.0
4093at57723	25965	25966	Homologous	0.5276099	125.0
4093at57723	25965	25967	Homologous	0.78458256	194.0
4093at57723	25965	25968	Homologous	0.69866157	101.0
4093at57723	25966	25967	Homologous	0.6362026	113.0
4093at57723	25966	25968	Homologous	0.7848414	138.0
4093at57723	25967	25968	Homologous	0.7016421	66.0
4093at57723	25964	12384	Nonhomologous	0.7327497	12.0
4093at57723	25965	15248	Nonhomologous	0.7543677	12.0
4093at57723	25966	39468	Nonhomologous	0.79401094	14.0
4093at57723	25967	12954	Nonhomologous	0.45519888	10.0
4093at57723	25968	38065	Nonhomologous	0.6104865	14.0
4093at57723	25964	44740	Nonhomologous	0.53020406	11.0
4093at57723	25965	38281	Nonhomologous	0.6277956	17.0
4093at57723	25966	15605	Nonhomologous	0.59327614	10.0
4093at57723	25967	657	Nonhomologous	0.68490195	11.0
4093at57723	25968	42359	Nonhomologous	0.75891274	10.0
6159at57723	23496	23497	Homologous	0.56397974	213.0
6159at57723	23496	23498	Homologous	0.6959626	228.0
6159at57723	23496	23499	Homologous	0.6537605	124.0
6159at57723	23496	23500	Homologous	0.4560863	230.0
6159at57723	23497	23498	Homologous	0.68538237	225.0
6159at57723	23497	23499	Homologous	0.71957487	116.0
6159at57723	23497	23500	Homologous	0.83182555	227.0
6159at57723	23498	23499	Homologous	0.6188758	151.0
6159at57723	23498	23500	Homologous	0.57478124	203.0
6159at57723	23499	23500	Homologous	0.6932796	121.0
6159at57723	23496	26295	Nonhomologous	0.3818793	13.0
6159at57723	23497	30109	Nonhomologous	0.4602381	10.0
6159at57723	23498	39990	Nonhomologous	0.58809036	13.0
6159at57723	23499	29849	Nonhomologous	0.4070837	9.0
6159at57723	23500	42815	Nonhomologous	0.61332613	14.0
6159at57723	23496	9343	Nonhomologous	0.53627837	10.0
6159at57723	23497	20939	Nonhomologous	0.51442194	9.0
6159at57723	23498	20755	Nonhomologous	0.51398486	10.0
6159at57723	23499	34361	Nonhomologous	0.5733323	9.0
6159at57723	23500	15432	Nonhomologous	0.5887239	12.0
498805at1224	15922	15923	Homologous	0.5118647	32.0
498805at1224	15922	15924	Homologous	0.4409928	22.0
498805at1224	15922	15925	Homologous	0.50038993	36.0
498805at1224	15922	15926	Homologous	0.80595994	17.0
498805at1224	15923	15924	Homologous	0.71099204	42.0
498805at1224	15923	15925	Homologous	0.8570493	58.0
498805at1224	15923	15926	Homologous	0.57511514	46.0
498805at1224	15924	15925	Homologous	0.8165257	36.0
498805at1224	15924	15926	Homologous	0.47957283	70.0
498805at1224	15925	15926	Homologous	0.47063163	40.0
498805at1224	15922	24955	Nonhomologous	0.6666245	15.0
498805at1224	15923	23956	Nonhomologous	0.7994392	15.0
498805at1224	15924	17991	Nonhomologous	0.60133183	15.0
498805at1224	15925	30698	Nonhomologous	0.640867	12.0
498805at1224	15926	7028	Nonhomologous	0.6436242	12.0
498805at1224	15922	11046	Nonhomologous	0.33059588	9.0
498805at1224	15923	6285	Nonhomologous	0.622529	13.0
498805at1224	15924	20343	Nonhomologous	0.48373565	9.0
498805at1224	15925	44792	Nonhomologous	0.47421345	11.0
498805at1224	15926	44181	Nonhomologous	0.48841035	10.0
310at57723	24589	24590	Homologous	0.77395356	408.0
310at57723	24589	24591	Homologous	0.5836851	237.0
310at57723	24589	24592	Homologous	0.71608025	386.0
310at57723	24589	24593	Homologous	0.91647345	330.0
310at57723	24590	24591	Homologous	0.6753931	604.0
310at57723	24590	24592	Homologous	0.62544507	835.0
310at57723	24590	24593	Homologous	0.8481822	1729.0
310at57723	24591	24592	Homologous	0.59362537	554.0
310at57723	24591	24593	Homologous	0.6825103	532.0
310at57723	24592	24593	Homologous	0.72970307	808.0
310at57723	24589	28876	Nonhomologous	0.7229659	12.0
310at57723	24590	16169	Nonhomologous	0.2899858	11.0
310at57723	24591	1621	Nonhomologous	0.4998097	11.0
310at57723	24592	20095	Nonhomologous	0.6632552	14.0
310at57723	24593	30256	Nonhomologous	0.6099054	11.0
310at57723	24589	14827	Nonhomologous	0.5702841	14.0
310at57723	24590	33474	Nonhomologous	0.5026564	13.0
310at57723	24591	30373	Nonhomologous	0.7845207	12.0
310at57723	24592	42817	Nonhomologous	0.67148733	14.0
310at57723	24593	12433	Nonhomologous	0.72886026	14.0
142087at976	41310	41311	Homologous	0.82209134	13.0
142087at976	41310	41312	Homologous	0.46835434	21.0
142087at976	41310	41313	Homologous	0.88007295	25.0
142087at976	41310	41314	Homologous	0.6278573	12.0
142087at976	41311	41312	Homologous	0.5620552	44.0
142087at976	41311	41313	Homologous	0.94502693	119.0
142087at976	41311	41314	Homologous	0.77832043	14.0
142087at976	41312	41313	Homologous	0.55627066	17.0
142087at976	41312	41314	Homologous	0.774379	12.0
142087at976	41313	41314	Homologous	0.72005105	11.0
142087at976	41310	14080	Nonhomologous	0.5007942	12.0
142087at976	41311	39729	Nonhomologous	0.7016189	10.0
142087at976	41312	4983	Nonhomologous	0.69759554	13.0
142087at976	41313	6726	Nonhomologous	0.649163	11.0
142087at976	41314	10402	Nonhomologous	0.5906912	11.0
142087at976	41310	21578	Nonhomologous	0.72388893	12.0
142087at976	41311	21068	Nonhomologous	0.6452156	11.0
142087at976	41312	41039	Nonhomologous	0.16067581	10.0
142087at976	41313	18811	Nonhomologous	0.62783045	12.0
142087at976	41314	12220	Nonhomologous	0.53222054	12.0
3378at651137	18388	18389	Homologous	0.70816404	44.0
3378at651137	18388	18390	Homologous	0.9162551	90.0
3378at651137	18388	18391	Homologous	0.8798803	55.0
3378at651137	18388	18392	Homologous	0.92734355	67.0
3378at651137	18389	18390	Homologous	0.7054811	43.0
3378at651137	18389	18391	Homologous	0.5492049	23.0
3378at651137	18389	18392	Homologous	0.63187927	24.0
3378at651137	18390	18391	Homologous	0.91555434	88.0
3378at651137	18390	18392	Homologous	0.90261185	116.0
3378at651137	18391	18392	Homologous	0.9021311	79.0
3378at651137	18388	14256	Nonhomologous	0.3285768	9.0
3378at651137	18389	26098	Nonhomologous	0.63221884	11.0
3378at651137	18390	30652	Nonhomologous	0.20006348	10.0
3378at651137	18391	39315	Nonhomologous	-0.018482741	7.0
3378at651137	18392	33209	Nonhomologous	0.36019295	11.0
3378at651137	18388	15262	Nonhomologous	0.2043801	10.0
3378at651137	18389	44424	Nonhomologous	0.07128478	11.0
3378at651137	18390	19277	Nonhomologous	0.39838314	12.0
3378at651137	18391	33927	Nonhomologous	-0.23025659	9.0
3378at651137	18392	19513	Nonhomologous	0.26539192	12.0
158194at1239	29829	29830	Homologous	0.88641757	13.0
158194at1239	29829	29831	Homologous	0.55103934	12.0
158194at1239	29829	29832	Homologous	0.6771865	13.0
158194at1239	29829	29833	Homologous	0.8281472	10.0
158194at1239	29830	29831	Homologous	0.5701007	13.0
158194at1239	29830	29832	Homologous	0.7504156	14.0
158194at1239	29830	29833	Homologous	0.88234305	14.0
158194at1239	29831	29832	Homologous	0.79380506	12.0
158194at1239	29831	29833	Homologous	0.64867544	14.0
158194at1239	29832	29833	Homologous	0.74848	11.0
158194at1239	29829	21941	Nonhomologous	0.7728707	13.0
158194at1239	29830	26290	Nonhomologous	-0.07381684	8.0
158194at1239	29831	43760	Nonhomologous	0.7044598	11.0
158194at1239	29832	9790	Nonhomologous	0.66585964	12.0
158194at1239	29833	13380	Nonhomologous	0.7337827	11.0
158194at1239	29829	5549	Nonhomologous	0.8292768	11.0
158194at1239	29830	5045	Nonhomologous	0.45839134	11.0
158194at1239	29831	39799	Nonhomologous	0.3911217	14.0
158194at1239	29832	42072	Nonhomologous	0.24096525	10.0
158194at1239	29833	13147	Nonhomologous	0.100032136	11.0
19912at1117	11076	11077	Homologous	0.44651774	92.0
19912at1117	11076	11078	Homologous	0.51595414	203.0
19912at1117	11076	11079	Homologous	0.5942084	224.0
19912at1117	11077	11078	Homologous	0.5350794	112.0
19912at1117	11077	11079	Homologous	0.842215	99.0
19912at1117	11078	11079	Homologous	0.6965388	95.0
19912at1117	11076	38938	Nonhomologous	0.7718843	15.0
19912at1117	11077	6539	Nonhomologous	0.59719723	11.0
19912at1117	11078	16520	Nonhomologous	0.31770673	10.0
19912at1117	11079	33301	Nonhomologous	0.47437608	12.0
19912at1117	11076	18763	Nonhomologous	0.33228672	10.0
19912at1117	11077	14818	Nonhomologous	0.6839433	12.0
876at74201	2234	2235	Homologous	0.45068905	113.0
876at74201	2234	2236	Homologous	0.6599927	634.0
876at74201	2234	2237	Homologous	0.6782166	452.0
876at74201	2234	2238	Homologous	0.3938211	59.0
876at74201	2235	2236	Homologous	0.4873532	163.0
876at74201	2235	2237	Homologous	0.46095973	165.0
876at74201	2235	2238	Homologous	0.6713589	104.0
876at74201	2236	2237	Homologous	0.6951252	338.0
876at74201	2236	2238	Homologous	0.51725054	42.0
876at74201	2237	2238	Homologous	0.62439215	70.0
876at74201	2234	33052	Nonhomologous	0.49681973	13.0
876at74201	2235	5746	Nonhomologous	0.52343124	11.0
876at74201	2236	14156	Nonhomologous	0.46914908	18.0
876at74201	2237	39462	Nonhomologous	0.50284845	12.0
876at74201	2238	39450	Nonhomologous	0.019990744	8.0
876at74201	2234	19006	Nonhomologous	0.12916403	7.0
876at74201	2235	24662	Nonhomologous	0.4448356	12.0
876at74201	2236	20871	Nonhomologous	0.31270134	10.0
876at74201	2237	32628	Nonhomologous	0.5834347	22.0
876at74201	2238	41542	Nonhomologous	0.49879265	13.0
73462at1239	30278	30279	Homologous	0.6891553	92.0
73462at1239	30278	30280	Homologous	0.7640943	490.0
73462at1239	30278	30281	Homologous	0.8213583	425.0
73462at1239	30279	30280	Homologous	0.7081716	89.0
73462at1239	30279	30281	Homologous	0.72263163	105.0
73462at1239	30280	30281	Homologous	0.7888768	394.0
73462at1239	30278	22682	Nonhomologous	0.537172	12.0
73462at1239	30279	7017	Nonhomologous	0.48676458	11.0
73462at1239	30280	19894	Nonhomologous	0.6621916	14.0
73462at1239	30281	693	Nonhomologous	0.32423723	11.0
73462at1239	30278	6461	Nonhomologous	0.11418364	11.0
73462at1239	30279	12523	Nonhomologous	0.5859825	11.0
864803at1224	13872	13873	Homologous	0.82999074	30.0
864803at1224	13872	13874	Homologous	0.7311971	24.0
864803at1224	13872	13875	Homologous	0.551306	11.0
[truncated: 161,185 more rows]
