# Supplementary material for: Deep learning of a bacterial and archaeal universal language of life enables transfer learning and illuminates microbial dark matter
Source: Nat Commun. 2022 May 11;13:2606. doi: 10.1038/s41467-022-30070-8 (PMC9095714; doi:10.1038/s41467-022-30070-8)
Supplement: Supplementary file 5 — Source Data [file 41467_2022_30070_MOESM5_ESM.zip › SourceData/Fig1_SourceData_FuncClasPredictions_valid.csv]

predictions	true	pred_names	true_names	score
63	63	2.6.1.16	2.6.1.16	0.97715455
968	968	4.1.1.37	4.1.1.37	0.9999335
102	102	1.7.99.4	1.7.99.4	0.75055873
1245	1245	2.5.1.19	2.5.1.19	0.99108595
505	505	2.7.2.1	2.7.2.1	0.964598
1019	388	2.7.7.6	5.99.1.3	0.3177883
388	388	5.99.1.3	5.99.1.3	0.9999689
838	1054	5.4.2.2	5.3.1.9	0.27873912
41	41	4.2.1.11	4.2.1.11	0.795111
63	63	2.6.1.16	2.6.1.16	0.9999976
222	222	2.2.1.2	2.2.1.2	1.0
486	486	6.1.1.18	6.1.1.18	0.9999945
130	130	1.2.1.12	1.2.1.12	0.81731194
698	698	2.7.7.8	2.7.7.8	0.98946613
766	766	1.1.1.85	1.1.1.85	0.99165404
1204	1204	2.3.1.54	2.3.1.54	0.37531725
1046	1019	1.18.1.1	2.7.7.6	0.20287687
714	714	5.1.3.13	5.1.3.13	0.99314606
172	172	2.8.1.7	2.8.1.7	0.8624813
1017	1017	3.6.4.12	3.6.4.12	0.9627039
91	91	1.1.1.100	1.1.1.100	0.95376515
243	238	4.2.1.42	3.6.3.14	0.9662652
266	266	2.5.1.7	2.5.1.7	0.9999459
732	732	2.4.1.20	2.4.1.20	0.34754443
761	761	1.14.13.171	1.14.13.171	0.9947246
1206	1206	2.6.1.85	2.6.1.85	0.99980634
830	1070	1.1.1.24	6.3.5.3	0.15384714
932	932	2.7.7.24	2.7.7.24	0.9984503
263	263	4.2.1.2	4.2.1.2	0.737879
363	363	5.4.2.11	5.4.2.11	0.48786238
351	351	3.6.3.54	3.6.3.54	0.9989512
365	365	3.5.4.33	3.5.4.33	0.9999685
1104	1104	6.1.1.23	6.1.1.23	0.21465345
146	1019	2.7.11.1	2.7.7.6	0.1971369
1017	1017	3.6.4.12	3.6.4.12	0.98752534
800	800	3.6.3.17	3.6.3.17	0.9999436
416	416	2.3.1.179	2.3.1.179	0.61014646
388	388	5.99.1.3	5.99.1.3	0.9977901
500	500	2.5.1.6	2.5.1.6	0.91829705
1019	1019	2.7.7.6	2.7.7.6	0.19888796
1058	1058	3.7.1.22	3.7.1.22	0.99919325
198	198	4.1.1.20	4.1.1.20	0.99999976
1229	1229	6.1.1.15	6.1.1.15	0.99461067
523	523	2.7.13.3	2.7.13.3	0.99666226
1180	1180	3.6.1.23	3.6.1.23	0.94020945
41	41	4.2.1.11	4.2.1.11	0.9998641
188	789	2.3.1.16	4.3.2.2	0.11982474
1017	1017	3.6.4.12	3.6.4.12	0.99733967
859	859	1.1.1.49	1.1.1.49	1.0
142	142	6.2.1.3	6.2.1.3	0.80278045
791	141	4.6.1.1	1.17.4.1	0.077071264
1019	523	2.7.7.6	2.7.13.3	0.24785264
843	843	4.3.2.1	4.3.2.1	0.9998512
910	910	1.1.1.23	1.1.1.23	0.953417
872	872	1.17.2.1	1.17.2.1	0.9980813
1017	960	3.6.4.12	6.3.4.4	0.13098867
388	388	5.99.1.3	5.99.1.3	0.14300343
932	932	2.7.7.24	2.7.7.24	0.9997482
482	482	2.2.1.1	2.2.1.1	1.0
99	99	2.5.1.47	2.5.1.47	1.0
1207	1207	2.7.7.7	2.7.7.7	0.9999987
960	960	6.3.4.4	6.3.4.4	0.9992674
740	740	2.1.2.1	2.1.2.1	0.9977596
1017	1017	3.6.4.12	3.6.4.12	0.7177831
486	486	6.1.1.18	6.1.1.18	0.99995434
388	388	5.99.1.3	5.99.1.3	0.9926877
662	662	2.7.1.175	2.7.1.175	0.99998903
63	63	2.6.1.16	2.6.1.16	0.9985543
388	388	5.99.1.3	5.99.1.3	0.9924435
351	351	3.6.3.54	3.6.3.54	0.9256653
1229	1229	6.1.1.15	6.1.1.15	0.97368455
1152	1152	1.8.1.9	1.8.1.9	1.0
1040	1040	5.3.1.17	5.3.1.17	0.64614934
213	213	6.5.1.2	6.5.1.2	0.9850123
1019	1019	2.7.7.6	2.7.7.6	0.9994199
19	503	4.1.2.53	4.2.1.1	0.09075115
519	519	1.1.1.37	1.1.1.37	0.9999372
1197	1197	3.4.21.92	3.4.21.92	0.9999999
1019	1019	2.7.7.6	2.7.7.6	0.99990106
1024	619	2.7.7.77	2.5.1.86	0.15058626
25	25	4.2.1.135	4.2.1.135	0.9999342
932	932	2.7.7.24	2.7.7.24	0.31263196
392	392	4.2.1.20	4.2.1.20	0.99982506
584	584	4.2.1.24	4.2.1.24	0.99464476
824	824	2.3.1.41	2.3.1.41	0.9877643
931	931	4.2.1.46	4.2.1.46	0.99951315
1070	1070	6.3.5.3	6.3.5.3	0.49861446
192	192	5.99.1.2	5.99.1.2	0.28934845
985	985	6.3.5.7	6.3.5.7	0.998871
1005	1005	6.4.1.2	6.4.1.2	1.0
91	91	1.1.1.100	1.1.1.100	0.9989485
680	680	4.1.99.1	4.1.99.1	0.9999802
1135	1135	3.4.11.18	3.4.11.18	0.99865794
388	388	5.99.1.3	5.99.1.3	0.7326357
91	91	1.1.1.100	1.1.1.100	0.7985925
922	922	6.1.1.11	6.1.1.11	0.9999989
106	106	1.2.1.70	1.2.1.70	0.9998789
388	388	5.99.1.3	5.99.1.3	0.99730045
266	234	2.5.1.7	3.3.1.1	0.20413433
91	91	1.1.1.100	1.1.1.100	0.8568867
903	903	2.7.6.1	2.7.6.1	0.6951899
263	263	4.2.1.2	4.2.1.2	0.9975715
349	349	2.1.1.13	2.1.1.13	0.5883097
1207	99	2.7.7.7	2.5.1.47	0.23873945
698	698	2.7.7.8	2.7.7.8	0.99999607
172	172	2.8.1.7	2.8.1.7	0.8344404
291	291	2.2.1.6	2.2.1.6	0.988086
1017	1017	3.6.4.12	3.6.4.12	0.9996191
76	76	2.4.2.1	2.4.2.1	0.19119018
181	181	6.3.5.2	6.3.5.2	0.9999982
1259	1259	2.7.1.148	2.7.1.148	0.9999603
146	146	2.7.11.1	2.7.11.1	0.20922509
442	442	2.4.1.109	2.4.1.109	0.88953114
1054	1054	5.3.1.9	5.3.1.9	0.9585298
99	99	2.5.1.47	2.5.1.47	0.9616131
978	388	6.3.2.n2	5.99.1.3	0.08696648
690	690	3.4.11.2	3.4.11.2	0.9999448
126	1121	1.1.1.81	1.1.1.95	0.5961888
1114	1114	6.2.1.1	6.2.1.1	0.99956185
910	910	1.1.1.23	1.1.1.23	0.9987286
213	1019	6.5.1.2	2.7.7.6	0.15480886
126	1121	1.1.1.81	1.1.1.95	0.6962696
1231	1231	2.7.2.4	2.7.2.4	0.92937094
723	723	2.1.2.2	2.1.2.2	0.9999865
388	388	5.99.1.3	5.99.1.3	0.9995641
1078	1078	4.1.1.32	4.1.1.32	0.9186893
922	922	6.1.1.11	6.1.1.11	0.99995565
91	91	1.1.1.100	1.1.1.100	0.4482055
197	197	6.4.1.1	6.4.1.1	0.9999994
59	59	5.1.1.20	5.1.1.20	0.96229166
1017	1017	3.6.4.12	3.6.4.12	0.8824339
512	512	2.7.2.3	2.7.2.3	0.4780269
726	1017	2.1.1.176	3.6.4.12	0.030981353
985	985	6.3.5.7	6.3.5.7	0.99999464
388	388	5.99.1.3	5.99.1.3	0.999995
985	985	6.3.5.7	6.3.5.7	0.99999475
806	806	1.4.1.4	1.4.1.4	0.9985886
1198	1198	2.8.1.10	2.8.1.10	0.98580176
388	388	5.99.1.3	5.99.1.3	0.9997601
266	266	2.5.1.7	2.5.1.7	0.9999987
388	388	5.99.1.3	5.99.1.3	0.99495584
1017	1017	3.6.4.12	3.6.4.12	0.8257809
238	238	3.6.3.14	3.6.3.14	0.6624921
384	384	5.1.1.7	5.1.1.7	0.99999976
505	505	2.7.2.1	2.7.2.1	0.9775358
37	37	1.2.1.59	1.2.1.59	0.50413054
388	388	5.99.1.3	5.99.1.3	0.96828496
276	523	2.3.1.20	2.7.13.3	0.09416745
1204	1204	2.3.1.54	2.3.1.54	0.7864244
97	97	6.1.1.3	6.1.1.3	0.99999845
1011	1011	4.1.99.13	4.1.99.13	0.99999917
989	989	1.1.1.87	1.1.1.87	0.84293795
213	213	6.5.1.2	6.5.1.2	0.9999981
362	523	6.3.5.4	2.7.13.3	0.10262345
399	399	4.6.1.12	4.6.1.12	0.9999964
491	922	1.3.5.1	6.1.1.11	0.04719951
1223	1223	1.11.1.6	1.11.1.6	0.64779997
1073	1073	1.3.1.n3	1.3.1.n3	0.77418756
1017	1017	3.6.4.12	3.6.4.12	0.9880285
388	388	5.99.1.3	5.99.1.3	0.99999905
91	91	1.1.1.100	1.1.1.100	0.98482114
1019	1019	2.7.7.6	2.7.7.6	0.79031193
588	588	3.5.2.5	3.5.2.5	0.9999999
1233	1233	1.3.5.4	1.3.5.4	0.9585046
266	266	2.5.1.7	2.5.1.7	0.88963246
1122	1122	5.1.3.1	5.1.3.1	0.9852962
1026	1026	3.2.1.180	3.2.1.180	0.9999989
181	181	6.3.5.2	6.3.5.2	0.999212
351	351	3.6.3.54	3.6.3.54	0.9999647
619	813	2.5.1.86	2.5.1.31	0.54061866
1019	1019	2.7.7.6	2.7.7.6	0.9304946
1019	1019	2.7.7.6	2.7.7.6	0.089813866
82	82	6.1.1.7	6.1.1.7	0.9999987
985	985	6.3.5.7	6.3.5.7	0.9126449
1016	1019	5.4.4.3	2.7.7.6	0.13539778
1197	1197	3.4.21.92	3.4.21.92	0.99753726
1017	1017	3.6.4.12	3.6.4.12	0.80479527
456	456	4.4.1.15	4.4.1.15	0.52855384
985	985	6.3.5.7	6.3.5.7	0.9999995
579	579	3.6.5.n1	3.6.5.n1	0.9999989
862	862	1.1.1.271	1.1.1.271	0.9457425
1272	1019	5.3.1.13	2.7.7.6	0.074293494
99	99	2.5.1.47	2.5.1.47	0.99999976
1020	1020	1.2.1.11	1.2.1.11	0.9998839
723	723	2.1.2.2	2.1.2.2	0.99996126
447	447	1.1.1.205	1.1.1.205	1.0
172	172	2.8.1.7	2.8.1.7	0.99999654
129	1017	2.5.1.15	3.6.4.12	0.14483652
84	1019	2.3.1.12	2.7.7.6	0.14881375
1183	45	1.11.1.21	6.3.5.5	0.11164585
593	856	3.1.21.2	5.2.1.8	0.155361
1234	1234	2.1.3.3	2.1.3.3	0.99261755
1111	1111	1.3.3.3	1.3.3.3	0.99908316
1019	1019	2.7.7.6	2.7.7.6	0.5997112
97	97	6.1.1.3	6.1.1.3	0.9879247
647	647	3.1.1.61	3.1.1.61	0.9999653
751	751	2.3.1.117	2.3.1.117	1.0
740	740	2.1.2.1	2.1.2.1	0.9997435
903	903	2.7.6.1	2.7.6.1	0.99790764
1027	1027	1.4.1.1	1.4.1.1	0.99983525
551	551	5.3.1.5	5.3.1.5	0.98162705
388	388	5.99.1.3	5.99.1.3	0.22880627
502	99	2.3.1.39	2.5.1.47	0.13673103
581	581	6.1.1.1	6.1.1.1	0.9573439
213	213	6.5.1.2	6.5.1.2	1.0
263	263	4.2.1.2	4.2.1.2	0.99982196
903	903	2.7.6.1	2.7.6.1	0.9999696
266	266	2.5.1.7	2.5.1.7	0.68694526
181	181	6.3.5.2	6.3.5.2	0.9999994
388	388	5.99.1.3	5.99.1.3	0.9999938
993	993	1.4.3.16	1.4.3.16	0.9997973
1235	1235	3.6.3.19	3.6.3.19	0.703396
172	172	2.8.1.7	2.8.1.7	0.94286937
523	523	2.7.13.3	2.7.13.3	0.9999814
579	579	3.6.5.n1	3.6.5.n1	1.0
215	1019	6.3.2.4	2.7.7.6	0.27664903
523	523	2.7.13.3	2.7.13.3	0.6749045
238	238	3.6.3.14	3.6.3.14	0.97427225
6	6	6.1.1.20	6.1.1.20	0.34188592
480	480	1.1.1.2	1.1.1.2	0.8516135
192	192	5.99.1.2	5.99.1.2	0.9999982
922	922	6.1.1.11	6.1.1.11	0.49420953
1103	1103	2.6.1.83	2.6.1.83	0.99999404
1249	1249	3.4.21.53	3.4.21.53	0.99999154
491	82	1.3.5.1	6.1.1.7	0.19267459
1126	1229	1.13.11.11	6.1.1.15	0.082741
940	940	3.6.3.12	3.6.3.12	0.9924914
1019	1019	2.7.7.6	2.7.7.6	0.54851305
957	957	2.3.1.181	2.3.1.181	0.9850815
769	769	3.6.3.27	3.6.3.27	0.8034496
827	827	1.6.1.2	1.6.1.2	0.9981054
70	1254	1.3.99.4	2.7.4.3	0.14438023
146	146	2.7.11.1	2.7.11.1	0.98206574
82	82	6.1.1.7	6.1.1.7	0.9996164
299	299	2.5.1.55	2.5.1.55	0.9999813
26	26	3.6.3.31	3.6.3.31	0.33951983
1019	1019	2.7.7.6	2.7.7.6	0.9914261
349	349	2.1.1.13	2.1.1.13	0.986357
388	388	5.99.1.3	5.99.1.3	0.51286966
181	181	6.3.5.2	6.3.5.2	0.9999862
1152	1152	1.8.1.9	1.8.1.9	0.9943351
650	650	2.3.1.29	2.3.1.29	0.9998547
436	436	3.6.4.13	3.6.4.13	0.9999391
184	184	3.4.21.62	3.4.21.62	0.99696016
1146	1146	2.7.2.2	2.7.2.2	0.99993014
125	891	1.2.1.8	1.2.1.5	0.81132334
633	633	4.2.1.3	4.2.1.3	0.9863115
691	691	3.6.1.1	3.6.1.1	0.99204695
932	932	2.7.7.24	2.7.7.24	0.9999999
1066	1066	2.7.4.6	2.7.4.6	1.0
591	591	2.7.4.25	2.7.4.25	0.9909587
364	364	2.4.2.14	2.4.2.14	0.9998981
1183	1183	1.11.1.21	1.11.1.21	0.14512138
1019	1019	2.7.7.6	2.7.7.6	0.9284565
473	922	3.1.26.12	6.1.1.11	0.3425139
130	130	1.2.1.12	1.2.1.12	0.9850434
1207	1207	2.7.7.7	2.7.7.7	0.9945756
388	388	5.99.1.3	5.99.1.3	0.99855345
1218	1218	2.1.1.198	2.1.1.198	0.4320094
238	1019	3.6.3.14	2.7.7.6	0.08681413
264	633	1.2.99.2	4.2.1.3	0.33189097
875	388	5.4.99.25	5.99.1.3	0.4063017
873	873	1.1.1.27	1.1.1.27	0.9999455
1019	238	2.7.7.6	3.6.3.14	0.10462983
846	846	2.4.2.17	2.4.2.17	0.9999707
1049	1049	1.2.4.1	1.2.4.1	0.99981695
806	1103	1.4.1.4	2.6.1.83	0.2270632
1054	1019	5.3.1.9	2.7.7.6	0.0958647
636	388	1.1.1.44	5.99.1.3	0.27615774
649	649	5.1.3.2	5.1.3.2	0.9986517
1019	1019	2.7.7.6	2.7.7.6	0.9670183
82	82	6.1.1.7	6.1.1.7	0.98776454
505	505	2.7.2.1	2.7.2.1	0.7534834
238	238	3.6.3.14	3.6.3.14	0.46462348
405	91	1.1.1.325	1.1.1.100	0.5919204
447	447	1.1.1.205	1.1.1.205	0.99979323
222	388	2.2.1.2	5.99.1.3	0.32470796
856	856	5.2.1.8	5.2.1.8	0.95683044
1019	1019	2.7.7.6	2.7.7.6	0.7505167
382	382	3.2.1.23	3.2.1.23	0.91146857
91	91	1.1.1.100	1.1.1.100	0.9964283
504	499	3.2.1.55	3.2.1.22	0.41212907
817	817	2.1.1.77	2.1.1.77	0.99979967
278	278	4.2.1.70	4.2.1.70	0.9998147
836	836	2.4.2.22	2.4.2.22	0.99996173
240	1019	4.3.1.24	2.7.7.6	0.21344292
244	244	4.1.1.49	4.1.1.49	0.9937111
181	181	6.3.5.2	6.3.5.2	0.99999976
1249	1249	3.4.21.53	3.4.21.53	0.99999976
523	523	2.7.13.3	2.7.13.3	0.9988005
740	740	2.1.2.1	2.1.2.1	0.9999665
1011	1011	4.1.99.13	4.1.99.13	1.0
854	854	6.1.1.6	6.1.1.6	0.9995116
931	931	4.2.1.46	4.2.1.46	0.9999416
985	985	6.3.5.7	6.3.5.7	1.0
251	251	6.3.2.45	6.3.2.45	0.99983644
1221	115	2.8.1.6	2.7.1.40	0.15189548
1086	1086	3.2.1.86	3.2.1.86	0.9882047
523	523	2.7.13.3	2.7.13.3	0.99969184
512	512	2.7.2.3	2.7.2.3	1.0
867	783	1.2.1.20	1.2.1.79	0.49964833
91	91	1.1.1.100	1.1.1.100	0.93468595
392	392	4.2.1.20	4.2.1.20	0.48542365
647	45	3.1.1.61	6.3.5.5	0.20017318
579	579	3.6.5.n1	3.6.5.n1	0.9995197
838	1207	5.4.2.2	2.7.7.7	0.10704154
1019	1019	2.7.7.6	2.7.7.6	0.99945813
920	920	2.7.1.69	2.7.1.69	0.9718849
1027	1027	1.4.1.1	1.4.1.1	0.99865925
447	447	1.1.1.205	1.1.1.205	0.9999976
762	762	1.1.1.18	1.1.1.18	0.99999034
581	581	6.1.1.1	6.1.1.1	0.9994149
253	253	4.1.99.17	4.1.99.17	0.9976649
99	99	2.5.1.47	2.5.1.47	0.9884769
1027	1027	1.4.1.1	1.4.1.1	1.0
382	106	3.2.1.23	1.2.1.70	0.21352522
1207	1207	2.7.7.7	2.7.7.7	0.9987459
660	660	1.97.1.12	1.97.1.12	0.5082629
500	500	2.5.1.6	2.5.1.6	0.99959785
968	968	4.1.1.37	4.1.1.37	0.9999893
216	420	1.18.6.1	6.4.1.3	0.023627473
1231	1231	2.7.2.4	2.7.2.4	0.99919564
1019	1019	2.7.7.6	2.7.7.6	0.6348966
1135	1135	3.4.11.18	3.4.11.18	0.9999174
238	238	3.6.3.14	3.6.3.14	0.9999107
500	500	2.5.1.6	2.5.1.6	0.9998142
349	349	2.1.1.13	2.1.1.13	0.99957556
238	238	3.6.3.14	3.6.3.14	1.0
1019	1019	2.7.7.6	2.7.7.6	0.90314406
63	63	2.6.1.16	2.6.1.16	0.9999318
269	269	3.6.3.39	3.6.3.39	0.9999031
238	238	3.6.3.14	3.6.3.14	0.99808985
551	551	5.3.1.5	5.3.1.5	0.7458393
349	349	2.1.1.13	2.1.1.13	0.9997496
388	388	5.99.1.3	5.99.1.3	0.99982005
1223	1223	1.11.1.6	1.11.1.6	0.99937636
1017	1017	3.6.4.12	3.6.4.12	0.9998858
383	383	2.7.7.33	2.7.7.33	0.99999344
1154	1154	2.1.1.228	2.1.1.228	1.0
1019	1019	2.7.7.6	2.7.7.6	0.6817097
901	901	2.7.8.36	2.7.8.36	0.71621305
486	486	6.1.1.18	6.1.1.18	1.0
1255	1255	2.7.9.2	2.7.9.2	0.97605205
960	960	6.3.4.4	6.3.4.4	0.99994504
385	385	1.1.98.2	1.1.98.2	0.9724619
18	1077	6.2.1.5	1.8.1.19	0.23407744
97	97	6.1.1.3	6.1.1.3	0.9999944
172	172	2.8.1.7	2.8.1.7	0.9993237
1207	1207	2.7.7.7	2.7.7.7	0.99999976
97	97	6.1.1.3	6.1.1.3	0.9999925
381	381	4.1.1.47	4.1.1.47	0.99974555
388	388	5.99.1.3	5.99.1.3	0.8503978
649	649	5.1.3.2	5.1.3.2	0.99993205
789	789	4.3.2.2	4.3.2.2	0.9999782
985	985	6.3.5.7	6.3.5.7	0.22207853
388	388	5.99.1.3	5.99.1.3	0.99962294
33	33	5.1.3.4	5.1.3.4	0.9999267
388	388	5.99.1.3	5.99.1.3	0.98506594
447	447	1.1.1.205	1.1.1.205	0.99839705
145	145	2.3.1.234	2.3.1.234	1.0
238	238	3.6.3.14	3.6.3.14	0.5231121
428	523	2.3.1.15	2.7.13.3	0.09531109
382	948	3.2.1.23	3.2.1.31	0.8788144
1111	1111	1.3.3.3	1.3.3.3	0.794614
48	48	5.3.1.14	5.3.1.14	0.99985003
1017	1017	3.6.4.12	3.6.4.12	0.9998005
392	392	4.2.1.20	4.2.1.20	0.9967187
172	172	2.8.1.7	2.8.1.7	0.9969458
512	512	2.7.2.3	2.7.2.3	0.9997737
79	79	1.14.13.141	1.14.13.141	0.99998343
1259	3	2.7.1.148	1.17.7.1	0.19178717
1181	1181	1.8.1.4	1.8.1.4	0.99999845
1181	1181	1.8.1.4	1.8.1.4	0.9943152
879	879	6.1.1.12	6.1.1.12	0.79473454
426	426	2.6.1.105	2.6.1.105	0.99758494
220	220	2.4.1.281	2.4.1.281	0.99952793
486	486	6.1.1.18	6.1.1.18	0.99665326
1070	1070	6.3.5.3	6.3.5.3	0.9315997
726	726	2.1.1.176	2.1.1.176	0.99872607
238	238	3.6.3.14	3.6.3.14	0.9956801
925	925	2.3.1.9	2.3.1.9	0.8297272
519	519	1.1.1.37	1.1.1.37	0.9990976
932	932	2.7.7.24	2.7.7.24	0.45323214
579	579	3.6.5.n1	3.6.5.n1	0.99999404
736	736	1.16.3.1	1.16.3.1	0.99999654
807	1004	3.5.4.25	3.6.3.8	0.10486592
111	111	2.6.1.42	2.6.1.42	0.9999671
407	407	4.2.99.20	4.2.99.20	0.81552845
6	6	6.1.1.20	6.1.1.20	0.9998876
1045	1045	1.8.7.1	1.8.7.1	0.99365
1078	1078	4.1.1.32	4.1.1.32	0.9999778
393	393	5.3.1.23	5.3.1.23	0.99999857
26	26	3.6.3.31	3.6.3.31	0.79683477
1166	1166	3.5.4.32	3.5.4.32	0.99999905
1114	1114	6.2.1.1	6.2.1.1	0.99846977
399	399	4.6.1.12	4.6.1.12	0.9188491
297	192	2.7.4.1	5.99.1.2	0.20538092
1249	1249	3.4.21.53	3.4.21.53	0.5807827
388	388	5.99.1.3	5.99.1.3	0.9998093
215	215	6.3.2.4	6.3.2.4	0.99993193
272	272	2.7.8.31	2.7.8.31	0.47425875
960	960	6.3.4.4	6.3.4.4	0.9977048
838	838	5.4.2.2	5.4.2.2	0.9984486
1207	1207	2.7.7.7	2.7.7.7	0.9823078
130	130	1.2.1.12	1.2.1.12	0.8352946
1120	1120	1.4.7.1	1.4.7.1	0.99998236
1079	388	1.11.1.19	5.99.1.3	0.462981
1019	1019	2.7.7.6	2.7.7.6	0.1703991
1249	1249	3.4.21.53	3.4.21.53	0.99999964
843	843	4.3.2.1	4.3.2.1	0.99833065
1017	1017	3.6.4.12	3.6.4.12	0.9996369
940	940	3.6.3.12	3.6.3.12	0.9999939
151	985	2.4.2.29	6.3.5.7	0.17005341
82	82	6.1.1.7	6.1.1.7	0.99974877
977	977	2.7.1.30	2.7.1.30	0.99998426
99	99	2.5.1.47	2.5.1.47	0.9999993
1019	1019	2.7.7.6	2.7.7.6	0.99412954
426	496	2.6.1.105	2.6.1.62	0.9270947
806	806	1.4.1.4	1.4.1.4	0.9999968
172	172	2.8.1.7	2.8.1.7	0.9991928
243	243	4.2.1.42	4.2.1.42	0.9966568
985	1110	6.3.5.7	2.7.1.23	0.11665738
1016	1248	5.4.4.3	6.3.1.2	0.9385719
854	854	6.1.1.6	6.1.1.6	0.99567235
1017	1017	3.6.4.12	3.6.4.12	0.19301507
1111	1111	1.3.3.3	1.3.3.3	0.99972004
447	447	1.1.1.205	1.1.1.205	0.9996885
1181	1181	1.8.1.4	1.8.1.4	0.98361015
1047	1047	4.1.2.4	4.1.2.4	1.0
356	356	2.7.1.167	2.7.1.167	1.0
1104	1104	6.1.1.23	6.1.1.23	0.35436752
234	762	3.3.1.1	1.1.1.18	0.17388387
819	523	1.3.1.34	2.7.13.3	0.4766404
935	935	5.5.1.2	5.5.1.2	0.9999969
181	181	6.3.5.2	6.3.5.2	0.9999974
234	234	3.3.1.1	3.3.1.1	1.0
376	1114	1.14.12.18	6.2.1.1	0.07369563
181	181	6.3.5.2	6.3.5.2	0.8324152
977	977	2.7.1.30	2.7.1.30	0.999998
1071	1019	3.6.1.3	2.7.7.6	0.29204226
192	192	5.99.1.2	5.99.1.2	0.3645608
41	41	4.2.1.11	4.2.1.11	0.62382877
579	579	3.6.5.n1	3.6.5.n1	0.9706944
352	388	5.4.2.10	5.99.1.3	0.08581232
1110	1110	2.7.1.23	2.7.1.23	0.9995271
486	486	6.1.1.18	6.1.1.18	0.89997774
41	41	4.2.1.11	4.2.1.11	0.9999125
871	871	2.1.1.207	2.1.1.207	0.99999917
1019	1019	2.7.7.6	2.7.7.6	0.16822284
1120	1120	1.4.7.1	1.4.7.1	1.0
1013	1004	1.3.8.10	3.6.3.8	0.09374126
1019	1019	2.7.7.6	2.7.7.6	0.8185461
698	1019	2.7.7.8	2.7.7.6	0.07057925
1030	957	2.4.2.47	2.3.1.181	0.10305322
432	432	2.6.1.88	2.6.1.88	0.76030505
1070	482	6.3.5.3	2.2.1.1	0.17174488
145	145	2.3.1.234	2.3.1.234	0.9999238
99	99	2.5.1.47	2.5.1.47	0.9999651
649	649	5.1.3.2	5.1.3.2	0.98789203
1100	1100	1.1.1.262	1.1.1.262	0.98159516
903	903	2.7.6.1	2.7.6.1	0.9999734
284	284	5.4.2.12	5.4.2.12	0.9999418
420	1019	6.4.1.3	2.7.7.6	0.42469612
977	977	2.7.1.30	2.7.1.30	0.9999734
1019	1019	2.7.7.6	2.7.7.6	0.9931098
808	808	3.1.1.96	3.1.1.96	0.61165017
766	766	1.1.1.85	1.1.1.85	0.4426591
351	1207	3.6.3.54	2.7.7.7	0.08510793
766	1017	1.1.1.85	3.6.4.12	0.11686917
238	238	3.6.3.14	3.6.3.14	0.9974292
1019	1019	2.7.7.6	2.7.7.6	0.977464
519	519	1.1.1.37	1.1.1.37	0.997948
1080	1019	2.3.1.222	2.7.7.6	0.37759012
105	105	3.2.1.141	3.2.1.141	0.99936885
779	633	2.7.6.5	4.2.1.3	0.19356361
507	507	1.8.99.5	1.8.99.5	0.9974064
705	705	4.2.1.47	4.2.1.47	0.9946926
1152	1152	1.8.1.9	1.8.1.9	0.88219917
824	824	2.3.1.41	2.3.1.41	0.94693154
436	436	3.6.4.13	3.6.4.13	0.9997652
112	112	2.3.1.182	2.3.1.182	0.9999943
1234	1234	2.1.3.3	2.1.3.3	0.99303377
633	633	4.2.1.3	4.2.1.3	0.99947935
111	111	2.6.1.42	2.6.1.42	0.8257778
1120	1120	1.4.7.1	1.4.7.1	0.99998665
172	172	2.8.1.7	2.8.1.7	0.95345664
15	15	2.3.1.180	2.3.1.180	0.9969995
612	162	6.3.4.21	3.1.4.17	0.021119075
1190	499	1.3.1.1	3.2.1.22	0.13962635
838	838	5.4.2.2	5.4.2.2	0.8365344
584	584	4.2.1.24	4.2.1.24	0.9415198
83	83	4.1.99.18	4.1.99.18	0.999992
523	523	2.7.13.3	2.7.13.3	0.9959168
1132	1132	2.7.4.22	2.7.4.22	0.5141146
281	419	4.2.1.28	2.7.1.90	0.15666994
1017	1017	3.6.4.12	3.6.4.12	0.99865484
992	992	3.4.21.88	3.4.21.88	0.9994855
566	566	2.4.1.15	2.4.1.15	0.99555016
238	238	3.6.3.14	3.6.3.14	0.26155737
959	1019	1.3.5.5	2.7.7.6	0.09378383
41	41	4.2.1.11	4.2.1.11	0.4405683
1255	1255	2.7.9.2	2.7.9.2	0.9999989
97	97	6.1.1.3	6.1.1.3	0.99999833
269	269	3.6.3.39	3.6.3.39	0.99466395
213	213	6.5.1.2	6.5.1.2	1.0
41	41	4.2.1.11	4.2.1.11	0.9726951
41	41	4.2.1.11	4.2.1.11	0.993299
634	1019	4.1.2.13	2.7.7.6	0.17483708
480	480	1.1.1.2	1.1.1.2	0.9999473
677	1135	1.8.99.1	3.4.11.18	0.07115867
1019	1019	2.7.7.6	2.7.7.6	0.6716176
144	144	5.4.99.23	5.4.99.23	0.99999976
399	399	4.6.1.12	4.6.1.12	0.9983442
1267	1267	6.5.1.1	6.5.1.1	0.98911697
779	779	2.7.6.5	2.7.6.5	0.9999237
1173	388	2.7.7.65	5.99.1.3	0.1523519
181	181	6.3.5.2	6.3.5.2	0.99998415
557	557	5.4.99.2	5.4.99.2	0.99582505
1114	1114	6.2.1.1	6.2.1.1	0.9767345
1207	848	2.7.7.7	3.1.3.3	0.08102364
175	175	2.7.1.11	2.7.1.11	0.99978656
1057	1057	4.2.1.45	4.2.1.45	0.99958116
724	724	2.4.1.18	2.4.1.18	0.68194723
1269	1019	2.8.4.3	2.7.7.6	0.050995003
579	579	3.6.5.n1	3.6.5.n1	1.0
1019	1019	2.7.7.6	2.7.7.6	0.97726256
582	238	1.1.98.3	3.6.3.14	0.41720232
436	436	3.6.4.13	3.6.4.13	0.99999785
546	1183	4.2.3.5	1.11.1.21	0.23273621
175	175	2.7.1.11	2.7.1.11	0.9980725
197	197	6.4.1.1	6.4.1.1	0.99997103
143	143	6.2.1.20	6.2.1.20	0.41133603
523	523	2.7.13.3	2.7.13.3	0.9283817
670	670	2.1.1.163	2.1.1.163	0.99767905
192	192	5.99.1.2	5.99.1.2	1.0
1152	1152	1.8.1.9	1.8.1.9	0.9999999
487	141	1.3.99.22	1.17.4.1	0.3946171
392	392	4.2.1.20	4.2.1.20	0.9999963
1267	1267	6.5.1.1	6.5.1.1	0.875863
579	579	3.6.5.n1	3.6.5.n1	0.9996898
26	26	3.6.3.31	3.6.3.31	0.9705161
758	758	2.7.8.13	2.7.8.13	0.9999944
237	237	1.2.1.41	1.2.1.41	0.9999925
91	91	1.1.1.100	1.1.1.100	0.9629971
388	388	5.99.1.3	5.99.1.3	0.9365187
1184	1184	1.4.1.3	1.4.1.3	0.9362996
59	59	5.1.1.20	5.1.1.20	0.9473475
238	238	3.6.3.14	3.6.3.14	0.99999964
578	578	1.4.1.2	1.4.1.2	0.91356254
44	44	5.1.3.23	5.1.3.23	1.0
1249	1249	3.4.21.53	3.4.21.53	0.48842424
1017	1017	3.6.4.12	3.6.4.12	0.98915595
806	806	1.4.1.4	1.4.1.4	0.9865566
349	349	2.1.1.13	2.1.1.13	0.99919516
1114	1114	6.2.1.1	6.2.1.1	0.99783355
1019	263	2.7.7.6	4.2.1.2	0.13397595
605	605	3.5.1.10	3.5.1.10	0.99479914
238	238	3.6.3.14	3.6.3.14	0.948651
740	740	2.1.2.1	2.1.2.1	0.9584284
324	324	1.15.1.1	1.15.1.1	0.9999999
363	363	5.4.2.11	5.4.2.11	0.99956983
1241	515	2.1.1.191	4.2.1.40	0.051457215
192	192	5.99.1.2	5.99.1.2	0.9999999
187	187	2.6.1.2	2.6.1.2	0.99897397
1181	1181	1.8.1.4	1.8.1.4	0.9999881
516	516	6.3.2.1	6.3.2.1	0.9999995
363	363	5.4.2.11	5.4.2.11	0.8220152
611	666	6.3.4.5	2.1.2.11	0.16233088
202	202	3.1.6.1	3.1.6.1	1.0
99	99	2.5.1.47	2.5.1.47	0.9994369
266	266	2.5.1.7	2.5.1.7	0.8432714
698	698	2.7.7.8	2.7.7.8	0.9999975
269	269	3.6.3.39	3.6.3.39	0.99766576
1019	1019	2.7.7.6	2.7.7.6	0.9210529
992	992	3.4.21.88	3.4.21.88	0.9728756
835	835	5.1.3.14	5.1.3.14	0.9982566
1077	1077	1.8.1.19	1.8.1.19	0.5152535
1005	1005	6.4.1.2	6.4.1.2	1.0
388	388	5.99.1.3	5.99.1.3	0.9999534
1019	1019	2.7.7.6	2.7.7.6	0.65756166
18	18	6.2.1.5	6.2.1.5	0.9999995
238	238	3.6.3.14	3.6.3.14	0.99931026
82	82	6.1.1.7	6.1.1.7	0.88404727
1231	1231	2.7.2.4	2.7.2.4	0.09930756
351	351	3.6.3.54	3.6.3.54	0.99821174
591	591	2.7.4.25	2.7.4.25	0.9999994
82	82	6.1.1.7	6.1.1.7	0.9997322
1120	1120	1.4.7.1	1.4.7.1	0.9998203
158	158	2.7.1.50	2.7.1.50	0.9999988
175	175	2.7.1.11	2.7.1.11	0.8879023
1208	699	3.5.1.1	5.4.2.6	0.08089823
238	238	3.6.3.14	3.6.3.14	0.9994795
971	971	4.1.1.39	4.1.1.39	0.7159094
238	238	3.6.3.14	3.6.3.14	0.8457481
854	854	6.1.1.6	6.1.1.6	0.9967411
1070	130	6.3.5.3	1.2.1.12	0.121611364
691	691	3.6.1.1	3.6.1.1	0.9986327
910	910	1.1.1.23	1.1.1.23	0.99998057
486	486	6.1.1.18	6.1.1.18	1.0
1207	1017	2.7.7.7	3.6.4.12	0.14869092
208	208	1.3.99.27	1.3.99.27	0.9665648
1208	48	3.5.1.1	5.3.1.14	0.35326886
1057	1057	4.2.1.45	4.2.1.45	0.9999887
297	297	2.7.4.1	2.7.4.1	1.0
628	628	3.1.1.29	3.1.1.29	0.9997032
968	968	4.1.1.37	4.1.1.37	0.9999995
977	977	2.7.1.30	2.7.1.30	0.99858874
920	427	2.7.1.69	3.5.1.88	0.25633502
1197	1197	3.4.21.92	3.4.21.92	1.0
1207	1207	2.7.7.7	2.7.7.7	0.9966781
932	932	2.7.7.24	2.7.7.24	1.0
61	213	1.3.7.7	6.5.1.2	0.14984609
220	1054	2.4.1.281	5.3.1.9	0.16144277
41	41	4.2.1.11	4.2.1.11	0.9987851
392	392	4.2.1.20	4.2.1.20	0.9999418
299	299	2.5.1.55	2.5.1.55	1.0
172	172	2.8.1.7	2.8.1.7	0.99999774
176	176	1.14.13.92	1.14.13.92	0.9997373
182	182	2.7.7.56	2.7.7.56	0.9999906
60	172	1.1.1.83	2.8.1.7	0.20827658
779	835	2.7.6.5	5.1.3.14	0.21557234
871	871	2.1.1.207	2.1.1.207	0.9999814
1183	1183	1.11.1.21	1.11.1.21	0.9167977
1017	1017	3.6.4.12	3.6.4.12	0.9811195
633	633	4.2.1.3	4.2.1.3	0.2146021
81	81	2.7.2.8	2.7.2.8	1.0
1057	1057	4.2.1.45	4.2.1.45	1.0
41	41	4.2.1.11	4.2.1.11	0.999482
1148	698	1.4.1.11	2.7.7.8	0.523972
416	416	2.3.1.179	2.3.1.179	0.9775734
1156	500	3.1.26.4	2.5.1.6	0.6537358
514	514	6.1.1.17	6.1.1.17	1.0
284	284	5.4.2.12	5.4.2.12	0.89494926
877	877	2.1.1.192	2.1.1.192	0.99990666
673	673	3.2.1.3	3.2.1.3	0.23377515
1207	1207	2.7.7.7	2.7.7.7	0.9029753
67	67	2.4.2.21	2.4.2.21	0.9999881
99	99	2.5.1.47	2.5.1.47	0.99999344
253	253	4.1.99.17	4.1.99.17	0.8001729
1019	1019	2.7.7.6	2.7.7.6	0.9746368
41	41	4.2.1.11	4.2.1.11	0.99935406
714	714	5.1.3.13	5.1.3.13	0.7631055
234	234	3.3.1.1	3.3.1.1	0.9670629
106	197	1.2.1.70	6.4.1.1	0.08397861
197	197	6.4.1.1	6.4.1.1	0.9994436
714	1070	5.1.3.13	6.3.5.3	0.12943545
977	977	2.7.1.30	2.7.1.30	0.9993771
482	482	2.2.1.1	2.2.1.1	0.99437356
1120	1120	1.4.7.1	1.4.7.1	0.99279445
370	370	4.2.1.10	4.2.1.10	1.0
502	502	2.3.1.39	2.3.1.39	0.4456374
238	238	3.6.3.14	3.6.3.14	0.3882138
838	838	5.4.2.2	5.4.2.2	0.13746136
1017	1017	3.6.4.12	3.6.4.12	0.5692638
41	41	4.2.1.11	4.2.1.11	0.99637234
514	514	6.1.1.17	6.1.1.17	0.9999932
1184	1184	1.4.1.3	1.4.1.3	0.99886596
1264	181	2.6.1.51	6.3.5.2	0.2074975
238	238	3.6.3.14	3.6.3.14	0.081816256
578	578	1.4.1.2	1.4.1.2	0.6648275
1019	1019	2.7.7.6	2.7.7.6	0.96523327
337	1120	4.4.1.3	1.4.7.1	0.22982208
253	253	4.1.99.17	4.1.99.17	0.9992354
864	864	6.2.1.30	6.2.1.30	1.0
1019	388	2.7.7.6	5.99.1.3	0.42642218
388	388	5.99.1.3	5.99.1.3	0.4701561
1019	1019	2.7.7.6	2.7.7.6	0.42552903
813	813	2.5.1.31	2.5.1.31	0.9574314
934	934	2.2.1.9	2.2.1.9	0.99996424
843	843	4.3.2.1	4.3.2.1	0.9730963
266	266	2.5.1.7	2.5.1.7	0.9985446
579	579	3.6.5.n1	3.6.5.n1	0.9681773
1221	1221	2.8.1.6	2.8.1.6	0.9998087
469	513	2.4.1.157	2.4.1.290	0.22930522
102	349	1.7.99.4	2.1.1.13	0.15603864
674	674	3.1.3.89	3.1.3.89	0.44376493
1019	1019	2.7.7.6	2.7.7.6	0.77750957
447	447	1.1.1.205	1.1.1.205	0.9999896
388	388	5.99.1.3	5.99.1.3	0.9999708
633	633	4.2.1.3	4.2.1.3	0.5837335
363	363	5.4.2.11	5.4.2.11	0.99889684
1019	1019	2.7.7.6	2.7.7.6	0.052212995
251	251	6.3.2.45	6.3.2.45	0.99090695
174	174	2.7.3.9	2.7.3.9	0.9998087
1189	1189	2.7.7.n1	2.7.7.n1	0.9446249
388	388	5.99.1.3	5.99.1.3	0.11400164
978	978	6.3.2.n2	6.3.2.n2	0.92371917
641	1017	2.7.1.5	3.6.4.12	0.11884228
633	633	4.2.1.3	4.2.1.3	0.97867703
903	99	2.7.6.1	2.5.1.47	0.3144309
856	482	5.2.1.8	2.2.1.1	0.0126610985
396	396	5.4.3.8	5.4.3.8	0.9574691
12	12	1.1.1.30	1.1.1.30	0.99999726
593	523	3.1.21.2	2.7.13.3	0.088795036
41	41	4.2.1.11	4.2.1.11	0.9999305
392	392	4.2.1.20	4.2.1.20	0.9511082
1197	1197	3.4.21.92	3.4.21.92	0.96440345
725	725	2.5.1.78	2.5.1.78	0.9999995
824	557	2.3.1.41	5.4.99.2	0.25204116
925	925	2.3.1.9	2.3.1.9	0.87269574
873	519	1.1.1.27	1.1.1.37	0.9489584
63	63	2.6.1.16	2.6.1.16	0.778106
980	482	3.5.1.49	2.2.1.1	0.06439494
172	172	2.8.1.7	2.8.1.7	0.5429171
172	172	2.8.1.7	2.8.1.7	0.9964064
619	813	2.5.1.86	2.5.1.31	0.53970563
1017	1017	3.6.4.12	3.6.4.12	0.9999862
512	512	2.7.2.3	2.7.2.3	0.9763618
810	388	3.1.2.30	5.99.1.3	0.09001606
932	932	2.7.7.24	2.7.7.24	0.99999523
379	379	6.1.1.2	6.1.1.2	0.9978727
388	388	5.99.1.3	5.99.1.3	0.790036
1020	1020	1.2.1.11	1.2.1.11	0.99995756
579	740	3.6.5.n1	2.1.2.1	0.068040766
256	1245	4.1.1.8	2.5.1.19	0.2121126
141	1019	1.17.4.1	2.7.7.6	0.13085943
238	238	3.6.3.14	3.6.3.14	0.7874809
505	505	2.7.2.1	2.7.2.1	0.9985044
717	717	2.7.7.13	2.7.7.13	0.99998903
1019	1019	2.7.7.6	2.7.7.6	0.07413175
481	1019	2.1.1.295	2.7.7.6	0.051542148
758	758	2.7.8.13	2.7.8.13	0.99999714
511	1202	1.10.3.9	2.4.99.16	0.56060356
1019	1019	2.7.7.6	2.7.7.6	0.3901724
500	500	2.5.1.6	2.5.1.6	1.0
1110	175	2.7.1.23	2.7.1.11	0.6137766
181	181	6.3.5.2	6.3.5.2	0.9995963
779	436	2.7.6.5	3.6.4.13	0.10197117
965	965	5.3.1.8	5.3.1.8	1.0
581	581	6.1.1.1	6.1.1.1	0.9472152
691	691	3.6.1.1	3.6.1.1	0.99992347
698	388	2.7.7.8	5.99.1.3	0.4416364
388	388	5.99.1.3	5.99.1.3	0.852403
579	349	3.6.5.n1	2.1.1.13	0.089299254
777	1234	2.7.7.4	2.1.3.3	0.06506822
1057	1057	4.2.1.45	4.2.1.45	0.14842695
1223	97	1.11.1.6	6.1.1.3	0.17082277
392	392	4.2.1.20	4.2.1.20	0.9999956
1231	1120	2.7.2.4	1.4.7.1	0.49628428
238	238	3.6.3.14	3.6.3.14	0.34373465
97	97	6.1.1.3	6.1.1.3	0.99575657
1019	1019	2.7.7.6	2.7.7.6	0.98978627
266	266	2.5.1.7	2.5.1.7	1.0
213	213	6.5.1.2	6.5.1.2	0.5842276
652	652	1.8.4.11	1.8.4.11	0.9995573
438	890	5.1.3.25	2.6.1.102	0.1260714
1019	1019	2.7.7.6	2.7.7.6	0.923257
1266	763	1.14.99.15	1.13.11.29	0.10664277
907	907	4.2.1.68	4.2.1.68	0.99930155
1017	1017	3.6.4.12	3.6.4.12	0.9897378
779	284	2.7.6.5	5.4.2.12	0.66055787
827	827	1.6.1.2	1.6.1.2	0.99989045
1204	1204	2.3.1.54	2.3.1.54	0.08517602
238	238	3.6.3.14	3.6.3.14	0.98401153
1183	1183	1.11.1.21	1.11.1.21	0.9989785
1017	1017	3.6.4.12	3.6.4.12	0.83704096
427	427	3.5.1.88	3.5.1.88	0.9999691
110	110	3.1.11.5	3.1.11.5	0.9961771
862	862	1.1.1.271	1.1.1.271	0.99999976
660	672	1.97.1.12	4.1.3.1	0.3134477
943	943	1.1.1.133	1.1.1.133	0.99360317
364	364	2.4.2.14	2.4.2.14	0.24678944
388	388	5.99.1.3	5.99.1.3	1.0
350	350	2.7.1.113	2.7.1.113	0.996183
142	1019	6.2.1.3	2.7.7.6	0.063292496
349	349	2.1.1.13	2.1.1.13	0.99293035
1132	1132	2.7.4.22	2.7.4.22	0.99999917
388	388	5.99.1.3	5.99.1.3	0.99983513
356	356	2.7.1.167	2.7.1.167	0.9989366
579	579	3.6.5.n1	3.6.5.n1	0.9999995
1005	1005	6.4.1.2	6.4.1.2	0.9999664
388	388	5.99.1.3	5.99.1.3	0.9997744
1019	1019	2.7.7.6	2.7.7.6	0.2429233
1154	1114	2.1.1.228	6.2.1.1	0.068599865
283	283	3.4.25.2	3.4.25.2	0.999995
388	388	5.99.1.3	5.99.1.3	0.963687
319	1207	6.1.1.10	2.7.7.7	0.25472972
740	740	2.1.2.1	2.1.2.1	0.9999974
388	388	5.99.1.3	5.99.1.3	0.947603
827	827	1.6.1.2	1.6.1.2	0.995546
691	691	3.6.1.1	3.6.1.1	0.9999753
808	808	3.1.1.96	3.1.1.96	1.0
388	388	5.99.1.3	5.99.1.3	0.99997365
1234	1234	2.1.3.3	2.1.3.3	0.9996865
197	197	6.4.1.1	6.4.1.1	0.99913764
1017	1017	3.6.4.12	3.6.4.12	0.9962368
73	73	2.5.1.101	2.5.1.101	0.99305457
197	197	6.4.1.1	6.4.1.1	0.99999976
431	431	5.1.1.1	5.1.1.1	0.703865
1054	1054	5.3.1.9	5.3.1.9	0.999348
925	925	2.3.1.9	2.3.1.9	0.98794353
910	910	1.1.1.23	1.1.1.23	0.9700485
244	234	4.1.1.49	3.3.1.1	0.13467951
1155	1155	2.4.1.21	2.4.1.21	0.99946314
977	977	2.7.1.30	2.7.1.30	0.99999964
1019	1019	2.7.7.6	2.7.7.6	0.8221075
63	63	2.6.1.16	2.6.1.16	0.9999981
238	238	3.6.3.14	3.6.3.14	0.4492756
1017	1017	3.6.4.12	3.6.4.12	0.98068935
1207	1207	2.7.7.7	2.7.7.7	0.90722924
523	523	2.7.13.3	2.7.13.3	0.9992254
238	238	3.6.3.14	3.6.3.14	0.77326006
213	213	6.5.1.2	6.5.1.2	0.99999917
349	349	2.1.1.13	2.1.1.13	0.99588287
1001	1001	5.4.99.21	5.4.99.21	0.96650976
934	934	2.2.1.9	2.2.1.9	0.9944595
1122	1122	5.1.3.1	5.1.3.1	0.9999963
854	854	6.1.1.6	6.1.1.6	0.99995255
1202	1202	2.4.99.16	2.4.99.16	0.9999989
1019	1019	2.7.7.6	2.7.7.6	0.80601776
144	144	5.4.99.23	5.4.99.23	0.99997723
220	220	2.4.1.281	2.4.1.281	0.99996424
273	273	2.5.1.48	2.5.1.48	0.9364634
273	273	2.5.1.48	2.5.1.48	0.97400403
141	388	1.17.4.1	5.99.1.3	0.10814842
1017	779	3.6.4.12	2.7.6.5	0.11799942
1017	1017	3.6.4.12	3.6.4.12	0.97091067
1010	1010	1.2.1.19	1.2.1.19	0.9526646
960	960	6.3.4.4	6.3.4.4	0.9978612
825	809	3.6.1.67	2.7.7.42	0.28325376
647	647	3.1.1.61	3.1.1.61	0.984574
1005	1005	6.4.1.2	6.4.1.2	0.9995408
436	436	3.6.4.13	3.6.4.13	0.9238146
985	985	6.3.5.7	6.3.5.7	1.0
82	82	6.1.1.7	6.1.1.7	0.96947855
925	925	2.3.1.9	2.3.1.9	0.8620836
388	388	5.99.1.3	5.99.1.3	0.9970181
576	576	1.14.13.114	1.14.13.114	0.9999465
388	388	5.99.1.3	5.99.1.3	0.9999651
1154	1017	2.1.1.228	3.6.4.12	0.11030543
41	41	4.2.1.11	4.2.1.11	0.2831552
709	709	3.1.2.28	3.1.2.28	0.99999
108	351	1.14.13.165	3.6.3.54	0.10092917
1229	1229	6.1.1.15	6.1.1.15	0.9992501
999	999	5.1.3.26	5.1.3.26	0.99631834
97	97	6.1.1.3	6.1.1.3	0.9999497
824	482	2.3.1.41	2.2.1.1	0.574348
512	512	2.7.2.3	2.7.2.3	0.980419
395	395	1.6.99.1	1.6.99.1	0.99205106
633	633	4.2.1.3	4.2.1.3	0.9999995
321	321	2.3.3.16	2.3.3.16	0.9999995
420	420	6.4.1.3	6.4.1.3	0.997695
1204	1204	2.3.1.54	2.3.1.54	0.9983852
758	758	2.7.8.13	2.7.8.13	0.99875414
633	633	4.2.1.3	4.2.1.3	0.5441097
41	41	4.2.1.11	4.2.1.11	1.0
482	482	2.2.1.1	2.2.1.1	0.99949217
1229	1229	6.1.1.15	6.1.1.15	0.9695403
388	388	5.99.1.3	5.99.1.3	0.99999666
273	273	2.5.1.48	2.5.1.48	0.6839917
512	512	2.7.2.3	2.7.2.3	0.99999
482	1120	2.2.1.1	1.4.7.1	0.5101728
1272	1272	5.3.1.13	5.3.1.13	1.0
396	396	5.4.3.8	5.4.3.8	0.9999387
194	194	4.2.3.4	4.2.3.4	1.0
313	313	2.3.1.n2	2.3.1.n2	0.99598134
1105	1105	4.1.3.27	4.1.3.27	0.997391
1191	141	2.1.1.45	1.17.4.1	0.22924198
985	985	6.3.5.7	6.3.5.7	1.0
690	690	3.4.11.2	3.4.11.2	0.90461546
1114	1114	6.2.1.1	6.2.1.1	0.55415505
695	351	2.7.7.87	3.6.3.54	0.31244338
523	523	2.7.13.3	2.7.13.3	0.9978569
823	823	1.17.1.2	1.17.1.2	1.0
526	698	3.1.26.3	2.7.7.8	0.09061761
99	99	2.5.1.47	2.5.1.47	0.99999964
388	388	5.99.1.3	5.99.1.3	0.8529486
431	922	5.1.1.1	6.1.1.11	0.06390667
1105	238	4.1.3.27	3.6.3.14	0.13525003
63	63	2.6.1.16	2.6.1.16	1.0
500	500	2.5.1.6	2.5.1.6	0.9999969
824	102	2.3.1.41	1.7.99.4	0.1055841
523	523	2.7.13.3	2.7.13.3	0.99965954
388	388	5.99.1.3	5.99.1.3	0.99995244
611	611	6.3.4.5	6.3.4.5	0.99995565
519	519	1.1.1.37	1.1.1.37	0.97719735
827	827	1.6.1.2	1.6.1.2	0.24462603
1019	1019	2.7.7.6	2.7.7.6	0.9665591
151	151	2.4.2.29	2.4.2.29	0.9999523
766	766	1.1.1.85	1.1.1.85	0.9998118
819	819	1.3.1.34	1.3.1.34	0.9999881
519	519	1.1.1.37	1.1.1.37	0.9949858
18	18	6.2.1.5	6.2.1.5	0.99986815
861	861	4.1.99.12	4.1.99.12	0.9999976
1019	1019	2.7.7.6	2.7.7.6	0.7759085
1132	1132	2.7.4.22	2.7.4.22	0.99998164
181	181	6.3.5.2	6.3.5.2	0.7628608
913	1019	3.1.13.1	2.7.7.6	0.15676884
822	514	1.21.99.5	6.1.1.17	0.17421035
1029	1029	2.1.1.74	2.1.1.74	0.9996846
849	849	2.4.2.9	2.4.2.9	1.0
1019	1019	2.7.7.6	2.7.7.6	0.89390314
1017	1017	3.6.4.12	3.6.4.12	0.9993761
484	484	1.1.5.6	1.1.5.6	0.9267684
91	91	1.1.1.100	1.1.1.100	0.5372287
608	608	2.6.1.18	2.6.1.18	0.40812227
500	500	2.5.1.6	2.5.1.6	0.9999726
726	726	2.1.1.176	2.1.1.176	0.99999464
1019	1019	2.7.7.6	2.7.7.6	0.99703
26	26	3.6.3.31	3.6.3.31	0.7360163
824	824	2.3.1.41	2.3.1.41	0.9994025
804	319	4.2.1.148	6.1.1.10	0.06495153
1017	1017	3.6.4.12	3.6.4.12	0.74719363
248	248	6.3.1.1	6.3.1.1	0.9985114
697	1132	1.17.1.10	2.7.4.22	0.3189487
181	181	6.3.5.2	6.3.5.2	0.9957182
356	356	2.7.1.167	2.7.1.167	1.0
1258	1258	6.3.2.13	6.3.2.13	0.91619277
595	724	6.3.4.18	2.4.1.18	0.107572496
500	500	2.5.1.6	2.5.1.6	1.0
1017	1017	3.6.4.12	3.6.4.12	0.9886525
182	698	2.7.7.56	2.7.7.8	0.2461098
97	97	6.1.1.3	6.1.1.3	0.99984765
388	388	5.99.1.3	5.99.1.3	0.9999809
1223	1223	1.11.1.6	1.11.1.6	0.99934965
780	810	2.6.1.52	3.1.2.30	0.15181758
932	932	2.7.7.24	2.7.7.24	0.99990726
349	349	2.1.1.13	2.1.1.13	0.99967957
1070	1070	6.3.5.3	6.3.5.3	0.9999982
1017	1017	3.6.4.12	3.6.4.12	0.75359696
238	238	3.6.3.14	3.6.3.14	0.99932337
1019	1019	2.7.7.6	2.7.7.6	0.9383961
388	388	5.99.1.3	5.99.1.3	0.99672616
854	854	6.1.1.6	6.1.1.6	0.98223555
151	151	2.4.2.29	2.4.2.29	0.9998454
174	278	2.7.3.9	4.2.1.70	0.28638852
504	504	3.2.1.55	3.2.1.55	0.99999166
145	145	2.3.1.234	2.3.1.234	0.9999981
954	954	2.1.1.171	2.1.1.171	0.9999558
1120	1120	1.4.7.1	1.4.7.1	0.9984237
172	172	2.8.1.7	2.8.1.7	0.99546814
63	63	2.6.1.16	2.6.1.16	0.9825262
1105	1105	4.1.3.27	4.1.3.27	0.9929716
388	388	5.99.1.3	5.99.1.3	0.9897501
351	351	3.6.3.54	3.6.3.54	0.9991672
225	1114	1.1.1.290	6.2.1.1	0.08584927
1207	1207	2.7.7.7	2.7.7.7	0.9999794
388	1019	5.99.1.3	2.7.7.6	0.14049299
82	388	6.1.1.7	5.99.1.3	0.41305596
1221	1221	2.8.1.6	2.8.1.6	0.99990714
215	197	6.3.2.4	6.4.1.1	0.04562572
1152	1152	1.8.1.9	1.8.1.9	0.99217767
182	182	2.7.7.56	2.7.7.56	0.98264503
1027	1027	1.4.1.1	1.4.1.1	0.9971584
431	431	5.1.1.1	5.1.1.1	0.9974726
192	192	5.99.1.2	5.99.1.2	0.19371523
733	733	5.4.99.9	5.4.99.9	0.99863356
477	477	3.6.3.20	3.6.3.20	0.74839324
146	146	2.7.11.1	2.7.11.1	0.31290218
1202	756	2.4.99.16	3.5.1.23	0.06470826
266	266	2.5.1.7	2.5.1.7	0.9976618
192	1019	5.99.1.2	2.7.7.6	0.11483313
321	321	2.3.3.16	2.3.3.16	0.99734974
660	660	1.97.1.12	1.97.1.12	0.9974038
41	41	4.2.1.11	4.2.1.11	0.99955744
1030	985	2.4.2.47	6.3.5.7	0.46484604
1135	1135	3.4.11.18	3.4.11.18	0.99999
392	392	4.2.1.20	4.2.1.20	0.98713624
216	238	1.18.6.1	3.6.3.14	0.60535514
1032	1032	4.1.1.50	4.1.1.50	1.0
436	436	3.6.4.13	3.6.4.13	0.9994369
388	388	5.99.1.3	5.99.1.3	0.9834383
1027	1027	1.4.1.1	1.4.1.1	1.0
436	436	3.6.4.13	3.6.4.13	0.99600285
141	388	1.17.4.1	5.99.1.3	0.23653877
843	843	4.3.2.1	4.3.2.1	0.99997175
1019	1019	2.7.7.6	2.7.7.6	0.18213375
651	651	5.3.1.1	5.3.1.1	0.9999999
8	8	1.17.1.8	1.17.1.8	0.96951383
1272	1272	5.3.1.13	5.3.1.13	0.9994485
128	1017	1.14.21.7	3.6.4.12	0.19008237
364	364	2.4.2.14	2.4.2.14	0.99999833
1103	1103	2.6.1.83	2.6.1.83	0.9974196
351	351	3.6.3.54	3.6.3.54	0.9880635
1070	1070	6.3.5.3	6.3.5.3	0.9741843
447	447	1.1.1.205	1.1.1.205	1.0
1269	381	2.8.4.3	4.1.1.47	0.90458065
578	578	1.4.1.2	1.4.1.2	0.997317
420	420	6.4.1.3	6.4.1.3	0.99999976
388	388	5.99.1.3	5.99.1.3	0.9997849
660	660	1.97.1.12	1.97.1.12	0.9582951
751	1019	2.3.1.117	2.7.7.6	0.5018382
1019	1019	2.7.7.6	2.7.7.6	0.9992878
838	838	5.4.2.2	5.4.2.2	0.9962799
1202	1202	2.4.99.16	2.4.99.16	0.9991906
879	879	6.1.1.12	6.1.1.12	0.7051733
922	922	6.1.1.11	6.1.1.11	0.99575484
561	1019	3.1.3.16	2.7.7.6	0.12306846
1221	1221	2.8.1.6	2.8.1.6	0.9690925
388	388	5.99.1.3	5.99.1.3	0.9998473
419	419	2.7.1.90	2.7.1.90	0.40848988
554	554	2.3.1.37	2.3.1.37	0.99993026
579	579	3.6.5.n1	3.6.5.n1	0.99996626
633	633	4.2.1.3	4.2.1.3	0.9999851
1114	1114	6.2.1.1	6.2.1.1	0.99920636
765	765	2.6.99.2	2.6.99.2	0.9979976
349	349	2.1.1.13	2.1.1.13	0.97806907
881	1019	1.13.11.49	2.7.7.6	0.081045
266	266	2.5.1.7	2.5.1.7	0.99999917
1019	1019	2.7.7.6	2.7.7.6	0.5352242
1120	1120	1.4.7.1	1.4.7.1	0.9999685
877	877	2.1.1.192	2.1.1.192	0.23234943
238	238	3.6.3.14	3.6.3.14	0.9996039
41	41	4.2.1.11	4.2.1.11	0.9999932
311	311	4.4.1.8	4.4.1.8	0.8993209
392	392	4.2.1.20	4.2.1.20	0.99999654
76	1019	2.4.2.1	2.7.7.6	0.119327575
269	269	3.6.3.39	3.6.3.39	0.66694087
416	416	2.3.1.179	2.3.1.179	0.97795665
321	321	2.3.3.16	2.3.3.16	0.7349458
920	523	2.7.1.69	2.7.13.3	0.03131745
349	349	2.1.1.13	2.1.1.13	0.9999993
388	388	5.99.1.3	5.99.1.3	0.9994037
198	198	4.1.1.20	4.1.1.20	0.9941141
130	130	1.2.1.12	1.2.1.12	0.8627218
1070	1070	6.3.5.3	6.3.5.3	0.2214954
771	771	4.2.99.18	4.2.99.18	0.9999007
1077	1077	1.8.1.19	1.8.1.19	0.9992312
1030	1017	2.4.2.47	3.6.4.12	0.11635461
213	213	6.5.1.2	6.5.1.2	1.0
649	649	5.1.3.2	5.1.3.2	0.9998696
566	566	2.4.1.15	2.4.1.15	0.9388191
436	436	3.6.4.13	3.6.4.13	0.9998945
1034	1099	1.10.3.10	1.9.3.1	0.74095994
523	523	2.7.13.3	2.7.13.3	0.9997477
579	579	3.6.5.n1	3.6.5.n1	0.99780375
238	238	3.6.3.14	3.6.3.14	0.9724636
789	789	4.3.2.2	4.3.2.2	0.9999987
111	111	2.6.1.42	2.6.1.42	0.9997471
698	698	2.7.7.8	2.7.7.8	0.9894673
1135	1135	3.4.11.18	3.4.11.18	1.0
931	931	4.2.1.46	4.2.1.46	0.937205
318	318	2.5.1.54	2.5.1.54	0.99953103
527	527	2.7.1.180	2.7.1.180	1.0
102	660	1.7.99.4	1.97.1.12	0.1705948
779	779	2.7.6.5	2.7.6.5	1.0
579	579	3.6.5.n1	3.6.5.n1	0.9999261
895	1207	4.2.2.8	2.7.7.7	0.09232183
278	278	4.2.1.70	4.2.1.70	0.99999964
1249	1249	3.4.21.53	3.4.21.53	0.9999994
926	1135	4.2.1.77	3.4.11.18	0.020737601
1207	1207	2.7.7.7	2.7.7.7	0.998665
41	41	4.2.1.11	4.2.1.11	0.99948263
1197	1197	3.4.21.92	3.4.21.92	0.99999845
145	145	2.3.1.234	2.3.1.234	0.9999919
1152	1152	1.8.1.9	1.8.1.9	0.99999917
1019	1019	2.7.7.6	2.7.7.6	0.36288443
755	238	3.1.3.23	3.6.3.14	0.16217814
1223	1223	1.11.1.6	1.11.1.6	0.9481788
859	859	1.1.1.49	1.1.1.49	0.4265971
135	135	4.1.1.11	4.1.1.11	0.9954828
140	419	1.1.1.53	2.7.1.90	0.101620875
99	99	2.5.1.47	2.5.1.47	0.99787474
1160	824	1.3.1.12	2.3.1.41	0.072116956
698	698	2.7.7.8	2.7.7.8	0.99999976
1005	727	6.4.1.2	2.8.3.19	0.10014802
388	388	5.99.1.3	5.99.1.3	0.8699271
435	392	2.8.4.5	4.2.1.20	0.06308631
134	19	3.4.21.105	4.1.2.53	0.29945225
238	238	3.6.3.14	3.6.3.14	0.20126897
579	579	3.6.5.n1	3.6.5.n1	0.40140098
1249	1249	3.4.21.53	3.4.21.53	0.99999845
1017	1017	3.6.4.12	3.6.4.12	0.99757475
649	649	5.1.3.2	5.1.3.2	0.9915359
572	572	3.1.3.11	3.1.3.11	0.9893065
829	829	3.6.1.19	3.6.1.19	0.99929905
505	505	2.7.2.1	2.7.2.1	0.7975473
1019	1019	2.7.7.6	2.7.7.6	0.74125034
234	234	3.3.1.1	3.3.1.1	0.99999404
649	649	5.1.3.2	5.1.3.2	0.5909171
364	364	2.4.2.14	2.4.2.14	0.9996468
351	351	3.6.3.54	3.6.3.54	0.9225688
1017	1017	3.6.4.12	3.6.4.12	0.95582575
181	181	6.3.5.2	6.3.5.2	0.9990608
827	827	1.6.1.2	1.6.1.2	0.99993885
364	364	2.4.2.14	2.4.2.14	0.9999988
363	1017	5.4.2.11	3.6.4.12	0.14288448
511	511	1.10.3.9	1.10.3.9	0.97106206
1017	1017	3.6.4.12	3.6.4.12	0.97470593
1072	1072	1.1.1.22	1.1.1.22	0.99987066
932	932	2.7.7.24	2.7.7.24	0.9999968
102	1017	1.7.99.4	3.6.4.12	0.24772635
698	698	2.7.7.8	2.7.7.8	0.99651307
698	698	2.7.7.8	2.7.7.8	0.93278116
156	156	1.2.4.4	1.2.4.4	1.0
1026	824	3.2.1.180	2.3.1.41	0.7118472
827	827	1.6.1.2	1.6.1.2	0.99920195
512	512	2.7.2.3	2.7.2.3	0.9970529
482	482	2.2.1.1	2.2.1.1	0.74974954
977	977	2.7.1.30	2.7.1.30	0.59170717
611	611	6.3.4.5	6.3.4.5	1.0
192	192	5.99.1.2	5.99.1.2	0.9999995
1019	1019	2.7.7.6	2.7.7.6	0.9410652
1019	1019	2.7.7.6	2.7.7.6	0.9998394
160	1019	3.2.1.131	2.7.7.6	0.2807925
824	447	2.3.1.41	1.1.1.205	0.08216344
149	149	4.2.1.17	4.2.1.17	0.94114375
266	266	2.5.1.7	2.5.1.7	0.9988599
421	421	1.16.3.2	1.16.3.2	0.9999727
48	48	5.3.1.14	5.3.1.14	0.9999505
516	516	6.3.2.1	6.3.2.1	0.99998784
1019	1019	2.7.7.6	2.7.7.6	0.99905974
1191	1191	2.1.1.45	2.1.1.45	0.9994498
319	319	6.1.1.10	6.1.1.10	0.9999291
740	740	2.1.2.1	2.1.2.1	0.9999999
849	849	2.4.2.9	2.4.2.9	0.92062026
102	102	1.7.99.4	1.7.99.4	0.7888621
175	175	2.7.1.11	2.7.1.11	0.9999989
119	119	2.4.2.19	2.4.2.19	0.99999857
611	349	6.3.4.5	2.1.1.13	0.29443467
892	892	1.4.1.16	1.4.1.16	0.9999995
925	925	2.3.1.9	2.3.1.9	0.9997198
110	110	3.1.11.5	3.1.11.5	0.99688303
284	284	5.4.2.12	5.4.2.12	0.99995804
977	977	2.7.1.30	2.7.1.30	0.99998665
238	238	3.6.3.14	3.6.3.14	0.5438481
995	995	1.5.1.3	1.5.1.3	0.99998665
6	299	6.1.1.20	2.5.1.55	0.060668133
26	26	3.6.3.31	3.6.3.31	0.94884473
482	482	2.2.1.1	2.2.1.1	0.9977744
274	274	2.8.1.8	2.8.1.8	0.9999945
688	1019	2.4.1.211	2.7.7.6	0.18831664
425	482	2.1.3.9	2.2.1.1	0.2925448
351	351	3.6.3.54	3.6.3.54	0.99665904
579	579	3.6.5.n1	3.6.5.n1	0.9916528
932	932	2.7.7.24	2.7.7.24	0.9999614
1199	1199	2.5.1.61	2.5.1.61	0.99936587
806	1019	1.4.1.4	2.7.7.6	0.14291352
319	319	6.1.1.10	6.1.1.10	0.9875301
364	364	2.4.2.14	2.4.2.14	0.8605762
519	519	1.1.1.37	1.1.1.37	0.9973464
473	1179	3.1.26.12	2.1.1.185	0.077454604
388	388	5.99.1.3	5.99.1.3	0.9999956
808	557	3.1.1.96	5.4.99.2	0.13871641
765	765	2.6.99.2	2.6.99.2	1.0
351	351	3.6.3.54	3.6.3.54	0.9991192
26	26	3.6.3.31	3.6.3.31	0.80490917
238	238	3.6.3.14	3.6.3.14	0.4007545
388	388	5.99.1.3	5.99.1.3	0.81513935
197	197	6.4.1.1	6.4.1.1	1.0
519	238	1.1.1.37	3.6.3.14	0.40357226
130	130	1.2.1.12	1.2.1.12	0.99227554
1019	1019	2.7.7.6	2.7.7.6	0.99971336
634	634	4.1.2.13	4.1.2.13	0.99992955
416	416	2.3.1.179	2.3.1.179	0.7870289
272	272	2.7.8.31	2.7.8.31	0.9809949
136	353	1.13.12.16	2.3.1.8	0.12353875
388	388	5.99.1.3	5.99.1.3	0.49657702
392	392	4.2.1.20	4.2.1.20	0.9999105
388	388	5.99.1.3	5.99.1.3	0.95568603
1017	1017	3.6.4.12	3.6.4.12	0.14917393
824	824	2.3.1.41	2.3.1.41	0.9998016
1017	238	3.6.4.12	3.6.3.14	0.40922573
557	557	5.4.99.2	5.4.99.2	0.99967694
388	388	5.99.1.3	5.99.1.3	0.99999416
947	947	1.3.5.2	1.3.5.2	1.0
1019	1019	2.7.7.6	2.7.7.6	0.9421834
549	549	2.7.10.2	2.7.10.2	0.9910687
266	266	2.5.1.7	2.5.1.7	0.99998236
1104	740	6.1.1.23	2.1.2.1	0.038023733
91	91	1.1.1.100	1.1.1.100	0.99465525
637	26	3.6.3.32	3.6.3.31	0.77500933
364	364	2.4.2.14	2.4.2.14	0.3428448
572	321	3.1.3.11	2.3.3.16	0.12389287
759	759	1.1.1.42	1.1.1.42	0.99975127
724	724	2.4.1.18	2.4.1.18	0.99990344
698	698	2.7.7.8	2.7.7.8	0.9989034
906	906	1.1.1.130	1.1.1.130	0.99979883
427	1224	3.5.1.88	2.1.1.35	0.08375103
244	486	4.1.1.49	6.1.1.18	0.17407247
419	419	2.7.1.90	2.7.1.90	0.9885307
925	925	2.3.1.9	2.3.1.9	0.70435536
99	99	2.5.1.47	2.5.1.47	0.99999964
388	388	5.99.1.3	5.99.1.3	0.5108404
769	26	3.6.3.27	3.6.3.31	0.8180892
1152	1152	1.8.1.9	1.8.1.9	0.8448142
719	719	2.8.4.4	2.8.4.4	0.9996648
492	492	1.14.13.2	1.14.13.2	0.999995
1004	1004	3.6.3.8	3.6.3.8	0.9975783
281	281	4.2.1.28	4.2.1.28	0.22076288
181	181	6.3.5.2	6.3.5.2	0.93715525
960	579	6.3.4.4	3.6.5.n1	0.47181985
388	388	5.99.1.3	5.99.1.3	0.5693968
844	844	2.6.1.81	2.6.1.81	0.989865
388	388	5.99.1.3	5.99.1.3	0.97860795
41	41	4.2.1.11	4.2.1.11	0.9999987
960	416	6.3.4.4	2.3.1.179	0.17469883
6	6	6.1.1.20	6.1.1.20	0.6298271
843	690	4.3.2.1	3.4.11.2	0.10679121
130	130	1.2.1.12	1.2.1.12	0.9976794
82	82	6.1.1.7	6.1.1.7	1.0
1019	1019	2.7.7.6	2.7.7.6	0.91064453
29	1054	1.2.1.26	5.3.1.9	0.087129734
1191	1191	2.1.1.45	2.1.1.45	0.9999864
97	97	6.1.1.3	6.1.1.3	0.9999894
1202	843	2.4.99.16	4.3.2.1	0.11470052
779	779	2.7.6.5	2.7.6.5	0.9999324
41	41	4.2.1.11	4.2.1.11	0.9850621
146	146	2.7.11.1	2.7.11.1	0.9999938
1249	1249	3.4.21.53	3.4.21.53	0.64815164
379	379	6.1.1.2	6.1.1.2	0.9999937
1248	1248	6.3.1.2	6.3.1.2	0.4926557
725	725	2.5.1.78	2.5.1.78	0.993435
238	238	3.6.3.14	3.6.3.14	0.9999455
1019	1019	2.7.7.6	2.7.7.6	0.9579
451	451	2.7.7.9	2.7.7.9	0.99995816
611	611	6.3.4.5	6.3.4.5	0.99999785
854	854	6.1.1.6	6.1.1.6	0.99997675
388	388	5.99.1.3	5.99.1.3	0.99492764
1019	1019	2.7.7.6	2.7.7.6	0.088784195
835	835	5.1.3.14	5.1.3.14	0.99894685
1183	1183	1.11.1.21	1.11.1.21	0.9994167
1197	1197	3.4.21.92	3.4.21.92	0.7903585
514	514	6.1.1.17	6.1.1.17	0.99999785
181	181	6.3.5.2	6.3.5.2	0.9999827
1019	1019	2.7.7.6	2.7.7.6	0.98635477
723	723	2.1.2.2	2.1.2.2	0.99992
182	182	2.7.7.56	2.7.7.56	0.99898356
913	913	3.1.13.1	3.1.13.1	0.48761144
502	931	2.3.1.39	4.2.1.46	0.07663267
197	197	6.4.1.1	6.4.1.1	1.0
546	546	4.2.3.5	4.2.3.5	0.9999994
99	523	2.5.1.47	2.7.13.3	0.19602717
578	578	1.4.1.2	1.4.1.2	0.9986884
916	916	6.3.2.9	6.3.2.9	0.98258466
523	1017	2.7.13.3	3.6.4.12	0.055409122
1089	1259	2.7.1.170	2.7.1.148	0.23297858
558	558	3.2.1.8	3.2.1.8	0.52248544
926	1019	4.2.1.77	2.7.7.6	0.39313596
643	1114	6.1.1.13	6.2.1.1	0.55342907
1017	1017	3.6.4.12	3.6.4.12	0.6328922
864	864	6.2.1.30	6.2.1.30	0.99999857
111	111	2.6.1.42	2.6.1.42	1.0
835	835	5.1.3.14	5.1.3.14	0.9999995
197	197	6.4.1.1	6.4.1.1	1.0
1114	1114	6.2.1.1	6.2.1.1	0.9916481
447	447	1.1.1.205	1.1.1.205	0.9989151
891	125	1.2.1.5	1.2.1.8	0.40492538
925	925	2.3.1.9	2.3.1.9	0.9382227
511	511	1.10.3.9	1.10.3.9	0.9980051
145	145	2.3.1.234	2.3.1.234	0.9999976
1231	1231	2.7.2.4	2.7.2.4	0.9999999
1181	1181	1.8.1.4	1.8.1.4	0.999966
397	397	3.6.1.41	3.6.1.41	1.0
182	182	2.7.7.56	2.7.7.56	0.99994755
1255	1255	2.7.9.2	2.7.9.2	0.99463946
146	146	2.7.11.1	2.7.11.1	0.99999976
482	482	2.2.1.1	2.2.1.1	0.25502664
1019	1019	2.7.7.6	2.7.7.6	0.9984856
482	482	2.2.1.1	2.2.1.1	0.99974567
523	523	2.7.13.3	2.7.13.3	0.85012645
151	151	2.4.2.29	2.4.2.29	0.99998534
266	266	2.5.1.7	2.5.1.7	0.99995494
253	253	4.1.99.17	4.1.99.17	0.046747893
633	633	4.2.1.3	4.2.1.3	1.0
1019	1019	2.7.7.6	2.7.7.6	0.3482904
436	436	3.6.4.13	3.6.4.13	0.99999917
1226	1226	2.1.1.44	2.1.1.44	1.0
724	724	2.4.1.18	2.4.1.18	0.9995326
388	388	5.99.1.3	5.99.1.3	0.85652554
780	780	2.6.1.52	2.6.1.52	0.9999982
357	512	2.3.1.242	2.7.2.3	0.25979626
192	192	5.99.1.2	5.99.1.2	0.9690382
931	931	4.2.1.46	4.2.1.46	0.99591583
1191	1191	2.1.1.45	2.1.1.45	0.9751731
1017	1017	3.6.4.12	3.6.4.12	0.99996805
1100	1019	1.1.1.262	2.7.7.6	0.1010756
349	349	2.1.1.13	2.1.1.13	0.82773936
1197	1197	3.4.21.92	3.4.21.92	0.9960829
238	238	3.6.3.14	3.6.3.14	0.7344564
112	388	2.3.1.182	5.99.1.3	0.12800507
932	932	2.7.7.24	2.7.7.24	0.9999999
624	284	1.2.1.9	5.4.2.12	0.12753087
1207	1207	2.7.7.7	2.7.7.7	0.9999994
591	591	2.7.4.25	2.7.4.25	1.0
146	146	2.7.11.1	2.7.11.1	0.42673075
1004	1004	3.6.3.8	3.6.3.8	0.2834341
702	1019	2.3.3.9	2.7.7.6	0.12504224
399	399	4.6.1.12	4.6.1.12	0.9999993
617	617	4.3.3.7	4.3.3.7	0.85898054
1019	1019	2.7.7.6	2.7.7.6	0.9747559
303	303	5.4.99.18	5.4.99.18	1.0
1062	1062	2.7.7.80	2.7.7.80	0.99997795
1113	1113	1.3.8.11	1.3.8.11	0.948817
985	985	6.3.5.7	6.3.5.7	0.9999081
482	482	2.2.1.1	2.2.1.1	0.99984574
89	815	2.4.1.279	4.3.3.6	0.04868067
436	436	3.6.4.13	3.6.4.13	0.39406854
110	1017	3.1.11.5	3.6.4.12	0.051598143
899	899	3.4.14.12	3.4.14.12	0.8969941
436	436	3.6.4.13	3.6.4.13	0.37570563
811	811	1.1.1.94	1.1.1.94	0.9999901
41	41	4.2.1.11	4.2.1.11	0.99999976
37	130	1.2.1.59	1.2.1.12	0.62710226
1017	388	3.6.4.12	5.99.1.3	0.13101222
1019	1019	2.7.7.6	2.7.7.6	0.9995016
1077	1077	1.8.1.19	1.8.1.19	1.0
940	940	3.6.3.12	3.6.3.12	0.4758335
1136	198	5.3.1.6	4.1.1.20	0.32423988
1027	1027	1.4.1.1	1.4.1.1	0.9999881
431	540	5.1.1.1	3.5.99.6	0.03012561
1019	1019	2.7.7.6	2.7.7.6	0.97742087
904	904	4.1.1.48	4.1.1.48	0.99999964
238	238	3.6.3.14	3.6.3.14	0.9543217
733	733	5.4.99.9	5.4.99.9	0.99547786
1245	1245	2.5.1.19	2.5.1.19	0.9759093
1010	125	1.2.1.19	1.2.1.8	0.5828803
269	26	3.6.3.39	3.6.3.31	0.85124236
238	238	3.6.3.14	3.6.3.14	0.9999236
419	1019	2.7.1.90	2.7.7.6	0.23364232
512	512	2.7.2.3	2.7.2.3	0.9964101
273	273	2.5.1.48	2.5.1.48	0.8006079
234	234	3.3.1.1	3.3.1.1	0.9971205
460	460	6.1.1.5	6.1.1.5	0.9998419
999	977	5.1.3.26	2.7.1.30	0.18692407
835	835	5.1.3.14	5.1.3.14	0.9998111
77	77	1.1.1.333	1.1.1.333	0.6532406
500	500	2.5.1.6	2.5.1.6	0.9999982
931	931	4.2.1.46	4.2.1.46	0.9999373
181	181	6.3.5.2	6.3.5.2	0.9987324
181	181	6.3.5.2	6.3.5.2	0.9999988
1001	1001	5.4.99.21	5.4.99.21	0.48631382
1164	705	1.1.1.343	4.2.1.47	0.29812345
1105	1105	4.1.3.27	4.1.3.27	0.43905503
156	156	1.2.4.4	1.2.4.4	0.9999131
215	1019	6.3.2.4	2.7.7.6	0.13740413
1197	1197	3.4.21.92	3.4.21.92	0.9539493
416	416	2.3.1.179	2.3.1.179	0.997433
985	985	6.3.5.7	6.3.5.7	0.86437595
520	520	3.6.3.40	3.6.3.40	0.9999734
482	482	2.2.1.1	2.2.1.1	0.9978701
243	146	4.2.1.42	2.7.11.1	0.092775136
579	579	3.6.5.n1	3.6.5.n1	0.999778
1078	244	4.1.1.32	4.1.1.49	0.19368988
263	263	4.2.1.2	4.2.1.2	0.9171896
864	864	6.2.1.30	6.2.1.30	0.99100655
826	826	3.5.4.11	3.5.4.11	1.0
1153	1181	1.2.7.4	1.8.1.4	0.1554705
81	81	2.7.2.8	2.7.2.8	1.0
349	349	2.1.1.13	2.1.1.13	0.5919552
523	523	2.7.13.3	2.7.13.3	0.25275338
1132	1132	2.7.4.22	2.7.4.22	0.9999962
321	766	2.3.3.16	1.1.1.85	0.3690573
783	783	1.2.1.79	1.2.1.79	0.92530143
41	41	4.2.1.11	4.2.1.11	0.70693326
1163	1019	5.4.99.22	2.7.7.6	0.2892605
931	931	4.2.1.46	4.2.1.46	0.98725545
1105	1184	4.1.3.27	1.4.1.3	0.12252058
253	253	4.1.99.17	4.1.99.17	0.99999416
482	482	2.2.1.1	2.2.1.1	0.99806005
903	903	2.7.6.1	2.7.6.1	0.9999999
119	119	2.4.2.19	2.4.2.19	0.9999796
461	461	1.3.1.98	1.3.1.98	0.99999976
238	238	3.6.3.14	3.6.3.14	0.51486516
977	977	2.7.1.30	2.7.1.30	0.9993772
341	341	4.1.3.30	4.1.3.30	0.9999628
146	146	2.7.11.1	2.7.11.1	0.9999906
1054	1054	5.3.1.9	5.3.1.9	0.999987
388	388	5.99.1.3	5.99.1.3	0.94055396
1105	1105	4.1.3.27	4.1.3.27	0.95568824
940	940	3.6.3.12	3.6.3.12	0.9994118
1249	1249	3.4.21.53	3.4.21.53	0.999997
977	977	2.7.1.30	2.7.1.30	0.75870883
1104	1104	6.1.1.23	6.1.1.23	0.77123195
584	584	4.2.1.24	4.2.1.24	0.96038383
579	579	3.6.5.n1	3.6.5.n1	0.23237193
388	388	5.99.1.3	5.99.1.3	0.9997943
1181	1181	1.8.1.4	1.8.1.4	0.999995
1234	1234	2.1.3.3	2.1.3.3	0.9995665
209	209	2.7.7.3	2.7.7.3	1.0
388	388	5.99.1.3	5.99.1.3	0.92758864
388	388	5.99.1.3	5.99.1.3	0.99998724
253	253	4.1.99.17	4.1.99.17	0.9773596
713	1019	3.4.11.9	2.7.7.6	0.15361659
665	665	4.1.2.20	4.1.2.20	0.8780653
740	740	2.1.2.1	2.1.2.1	0.9994778
1207	1207	2.7.7.7	2.7.7.7	0.9999958
1004	1004	3.6.3.8	3.6.3.8	0.99998343
192	192	5.99.1.2	5.99.1.2	0.9999467
1197	1197	3.4.21.92	3.4.21.92	0.99999964
641	213	2.7.1.5	6.5.1.2	0.072488315
692	692	2.7.6.3	2.7.6.3	0.9908174
985	740	6.3.5.7	2.1.2.1	0.116803735
500	500	2.5.1.6	2.5.1.6	0.6699937
130	130	1.2.1.12	1.2.1.12	0.9912589
82	82	6.1.1.7	6.1.1.7	0.99999976
1226	1226	2.1.1.44	2.1.1.44	0.121239506
141	578	1.17.4.1	1.4.1.2	0.15629281
637	637	3.6.3.32	3.6.3.32	0.46360624
1197	1197	3.4.21.92	3.4.21.92	1.0
1114	1114	6.2.1.1	6.2.1.1	0.99998796
388	388	5.99.1.3	5.99.1.3	0.9952355
263	1120	4.2.1.2	1.4.7.1	0.1910776
872	872	1.17.2.1	1.17.2.1	0.97675335
172	172	2.8.1.7	2.8.1.7	0.9989492
482	482	2.2.1.1	2.2.1.1	0.99999976
1197	1197	3.4.21.92	3.4.21.92	0.99998546
806	806	1.4.1.4	1.4.1.4	0.99999535
1017	1017	3.6.4.12	3.6.4.12	0.7940797
209	209	2.7.7.3	2.7.7.3	0.9999995
971	971	4.1.1.39	4.1.1.39	0.9999715
192	192	5.99.1.2	5.99.1.2	0.9985097
467	467	2.6.1.34	2.6.1.34	0.99090016
688	192	2.4.1.211	5.99.1.2	0.20210515
922	922	6.1.1.11	6.1.1.11	0.99999726
1183	1183	1.11.1.21	1.11.1.21	0.9933476
925	188	2.3.1.9	2.3.1.16	0.42179576
985	985	6.3.5.7	6.3.5.7	0.99999976
1019	1019	2.7.7.6	2.7.7.6	0.72709155
147	827	1.2.7.3	1.6.1.2	0.30927798
678	678	3.1.4.52	3.1.4.52	0.99584585
352	352	5.4.2.10	5.4.2.10	0.9680544
579	579	3.6.5.n1	3.6.5.n1	0.55492705
41	41	4.2.1.11	4.2.1.11	0.9983956
940	1019	3.6.3.12	2.7.7.6	0.36058444
557	557	5.4.99.2	5.4.99.2	0.9860431
922	922	6.1.1.11	6.1.1.11	0.9999094
604	243	5.5.1.25	4.2.1.42	0.9594123
546	1019	4.2.3.5	2.7.7.6	0.13073744
291	291	2.2.1.6	2.2.1.6	0.9894359
1014	181	5.4.99.20	6.3.5.2	0.012755544
1019	1019	2.7.7.6	2.7.7.6	0.74866325
1019	1019	2.7.7.6	2.7.7.6	0.9976687
425	425	2.1.3.9	2.1.3.9	0.23490319
351	351	3.6.3.54	3.6.3.54	0.9643814
137	137	4.2.1.149	4.2.1.149	0.9995499
102	102	1.7.99.4	1.7.99.4	0.061785437
628	628	3.1.1.29	3.1.1.29	1.0
1104	1104	6.1.1.23	6.1.1.23	0.7549729
211	211	2.7.1.20	2.7.1.20	0.99999976
436	436	3.6.4.13	3.6.4.13	0.99995613
651	651	5.3.1.1	5.3.1.1	0.9998336
76	76	2.4.2.1	2.4.2.1	0.9394148
244	244	4.1.1.49	4.1.1.49	0.9995751
447	447	1.1.1.205	1.1.1.205	0.99980694
416	416	2.3.1.179	2.3.1.179	0.9996044
698	698	2.7.7.8	2.7.7.8	0.99966097
100	100	2.1.1.199	2.1.1.199	0.99810433
500	500	2.5.1.6	2.5.1.6	1.0
800	800	3.6.3.17	3.6.3.17	0.9998436
319	319	6.1.1.10	6.1.1.10	0.9996222
151	151	2.4.2.29	2.4.2.29	0.99651504
749	1054	6.4.1.8	5.3.1.9	0.14309956
1183	1183	1.11.1.21	1.11.1.21	0.99999523
1056	1056	1.1.2.8	1.1.2.8	0.9895029
1019	1019	2.7.7.6	2.7.7.6	0.17946623
523	1017	2.7.13.3	3.6.4.12	0.02103722
579	579	3.6.5.n1	3.6.5.n1	0.99999976
1019	1019	2.7.7.6	2.7.7.6	0.9370211
146	146	2.7.11.1	2.7.11.1	0.9973883
447	447	1.1.1.205	1.1.1.205	0.99992204
1100	1100	1.1.1.262	1.1.1.262	0.9591794
1166	532	3.5.4.32	3.5.2.6	0.18291856
660	660	1.97.1.12	1.97.1.12	0.98824686
181	181	6.3.5.2	6.3.5.2	0.9998443
808	808	3.1.1.96	3.1.1.96	0.7972314
41	41	4.2.1.11	4.2.1.11	0.99741334
238	238	3.6.3.14	3.6.3.14	0.9828789
579	579	3.6.5.n1	3.6.5.n1	0.44249406
146	146	2.7.11.1	2.7.11.1	0.99999833
932	932	2.7.7.24	2.7.7.24	0.9973712
550	550	2.6.1.13	2.6.1.13	0.9841434
48	48	5.3.1.14	5.3.1.14	0.99898416
396	396	5.4.3.8	5.4.3.8	0.9992392
1049	1049	1.2.4.1	1.2.4.1	0.14255711
607	1267	2.1.1.264	6.5.1.1	0.5983705
460	1070	6.1.1.5	6.3.5.3	0.16495703
1049	660	1.2.4.1	1.97.1.12	0.16431104
500	500	2.5.1.6	2.5.1.6	0.9999871
977	977	2.7.1.30	2.7.1.30	1.0
363	363	5.4.2.11	5.4.2.11	1.0
1104	238	6.1.1.23	3.6.3.14	0.08076799
705	705	4.2.1.47	4.2.1.47	1.0
388	388	5.99.1.3	5.99.1.3	0.90711427
732	732	2.4.1.20	2.4.1.20	0.99543285
41	41	4.2.1.11	4.2.1.11	0.99998
1251	1251	2.7.7.70	2.7.7.70	0.13423689
1231	1231	2.7.2.4	2.7.2.4	0.3899889
698	698	2.7.7.8	2.7.7.8	0.9999988
181	181	6.3.5.2	6.3.5.2	0.99987197
789	789	4.3.2.2	4.3.2.2	0.76481104
197	197	6.4.1.1	6.4.1.1	0.9523748
388	388	5.99.1.3	5.99.1.3	0.9999864
213	213	6.5.1.2	6.5.1.2	0.99999297
430	430	6.3.2.8	6.3.2.8	0.85989565
129	129	2.5.1.15	2.5.1.15	1.0
22	1121	1.1.1.310	1.1.1.95	0.8273733
123	1019	2.8.4.1	2.7.7.6	0.2475016
175	175	2.7.1.11	2.7.1.11	0.9999924
91	91	1.1.1.100	1.1.1.100	0.78326064
758	758	2.7.8.13	2.7.8.13	0.9999989
213	388	6.5.1.2	5.99.1.3	0.33673048
1046	1046	1.18.1.1	1.18.1.1	0.36570182
835	835	5.1.3.14	5.1.3.14	0.9704147
985	985	6.3.5.7	6.3.5.7	1.0
766	1120	1.1.1.85	1.4.7.1	0.14722349
172	447	2.8.1.7	1.1.1.205	0.14794914
961	290	1.3.1.44	1.3.1.9	0.9652203
351	351	3.6.3.54	3.6.3.54	0.80993587
985	985	6.3.5.7	6.3.5.7	0.9998561
751	238	2.3.1.117	3.6.3.14	0.087159835
141	141	1.17.4.1	1.17.4.1	0.5669739
460	460	6.1.1.5	6.1.1.5	0.99999034
1071	1071	3.6.1.3	3.6.1.3	0.96984303
213	213	6.5.1.2	6.5.1.2	0.9999839
392	392	4.2.1.20	4.2.1.20	0.99999964
1020	1020	1.2.1.11	1.2.1.11	0.97636706
388	388	5.99.1.3	5.99.1.3	0.9968194
1054	1054	5.3.1.9	5.3.1.9	0.16275595
318	318	2.5.1.54	2.5.1.54	0.99978036
673	673	3.2.1.3	3.2.1.3	0.99992263
26	26	3.6.3.31	3.6.3.31	0.99696714
856	1019	5.2.1.8	2.7.7.6	0.22147976
705	705	4.2.1.47	4.2.1.47	0.9998379
500	500	2.5.1.6	2.5.1.6	0.96421146
1183	1183	1.11.1.21	1.11.1.21	0.99984586
1054	1054	5.3.1.9	5.3.1.9	0.23923978
1086	1017	3.2.1.86	3.6.4.12	0.092126705
1234	1234	2.1.3.3	2.1.3.3	0.46777025
579	579	3.6.5.n1	3.6.5.n1	0.9626899
396	396	5.4.3.8	5.4.3.8	0.9999988
824	824	2.3.1.41	2.3.1.41	0.99276674
392	392	4.2.1.20	4.2.1.20	0.18782327
491	491	1.3.5.1	1.3.5.1	0.9990158
824	824	2.3.1.41	2.3.1.41	0.9843525
723	723	2.1.2.2	2.1.2.2	0.9993181
99	99	2.5.1.47	2.5.1.47	0.9995042
1248	1248	6.3.1.2	6.3.1.2	0.8517832
1114	486	6.2.1.1	6.1.1.18	0.10895231
740	740	2.1.2.1	2.1.2.1	0.97961664
192	388	5.99.1.2	5.99.1.3	0.33947244
284	284	5.4.2.12	5.4.2.12	0.99999726
855	855	2.7.7.85	2.7.7.85	0.99947363
523	1019	2.7.13.3	2.7.7.6	0.41620696
388	388	5.99.1.3	5.99.1.3	0.99990165
351	351	3.6.3.54	3.6.3.54	0.98509604
388	388	5.99.1.3	5.99.1.3	0.99333453
877	419	2.1.1.192	2.7.1.90	0.17892784
806	1017	1.4.1.4	3.6.4.12	0.38018256
45	45	6.3.5.5	6.3.5.5	0.7922923
146	146	2.7.11.1	2.7.11.1	0.55828446
1231	1019	2.7.2.4	2.7.7.6	0.3545885
99	99	2.5.1.47	2.5.1.47	0.9999982
1040	1070	5.3.1.17	6.3.5.3	0.58738005
403	403	3.7.1.14	3.7.1.14	0.9790925
70	1111	1.3.99.4	1.3.3.3	0.19507943
904	904	4.1.1.48	4.1.1.48	1.0
351	351	3.6.3.54	3.6.3.54	0.2826982
311	273	4.4.1.8	2.5.1.48	0.6676467
388	388	5.99.1.3	5.99.1.3	0.99987614
388	388	5.99.1.3	5.99.1.3	0.115142025
197	197	6.4.1.1	6.4.1.1	1.0
824	824	2.3.1.41	2.3.1.41	0.89832306
1017	1017	3.6.4.12	3.6.4.12	0.99976975
1199	1019	2.5.1.61	2.7.7.6	0.096353374
1019	1019	2.7.7.6	2.7.7.6	0.9999943
1248	1248	6.3.1.2	6.3.1.2	0.9427082
985	985	6.3.5.7	6.3.5.7	0.9999902
3	3	1.17.7.1	1.17.7.1	0.94576323
635	635	2.4.2.4	2.4.2.4	0.99736845
633	633	4.2.1.3	4.2.1.3	0.76874185
1254	1254	2.7.4.3	2.7.4.3	0.9999999
166	388	3.2.2.27	5.99.1.3	0.222811
1019	1019	2.7.7.6	2.7.7.6	0.9991924
18	18	6.2.1.5	6.2.1.5	0.9999646
291	291	2.2.1.6	2.2.1.6	0.9996705
579	579	3.6.5.n1	3.6.5.n1	0.9871895
482	523	2.2.1.1	2.7.13.3	0.33238453
1070	1070	6.3.5.3	6.3.5.3	0.962576
1180	523	3.6.1.23	2.7.13.3	0.2572859
835	835	5.1.3.14	5.1.3.14	0.9999864
584	584	4.2.1.24	4.2.1.24	1.0
637	637	3.6.3.32	3.6.3.32	0.7505737
780	780	2.6.1.52	2.6.1.52	1.0
1054	1054	5.3.1.9	5.3.1.9	0.9968797
233	233	4.4.1.25	4.4.1.25	0.9709501
192	192	5.99.1.2	5.99.1.2	0.5627669
1249	1249	3.4.21.53	3.4.21.53	0.9998605
26	26	3.6.3.31	3.6.3.31	0.66775286
740	740	2.1.2.1	2.1.2.1	0.99998784
731	731	4.1.1.31	4.1.1.31	0.99999464
838	945	5.4.2.2	1.1.1.184	0.117169544
1054	109	5.3.1.9	3.5.2.3	0.08116503
777	557	2.7.7.4	5.4.99.2	0.084896095
1236	1236	1.2.1.69	1.2.1.69	0.5465163
6	6	6.1.1.20	6.1.1.20	0.9989791
192	192	5.99.1.2	5.99.1.2	0.99752074
406	388	4.2.1.8	5.99.1.3	0.34123594
1083	1202	5.3.1.31	2.4.99.16	0.1085943
1019	1019	2.7.7.6	2.7.7.6	0.99973434
523	523	2.7.13.3	2.7.13.3	0.9983851
1152	1152	1.8.1.9	1.8.1.9	0.9258844
932	932	2.7.7.24	2.7.7.24	0.9999349
925	925	2.3.1.9	2.3.1.9	0.7306854
197	197	6.4.1.1	6.4.1.1	0.9998629
922	506	6.1.1.11	2.1.1.189	0.17416336
106	106	1.2.1.70	1.2.1.70	1.0
1105	1105	4.1.3.27	4.1.3.27	0.35321632
491	491	1.3.5.1	1.3.5.1	0.4582902
1019	1019	2.7.7.6	2.7.7.6	0.56745076
698	698	2.7.7.8	2.7.7.8	0.9991373
1208	1208	3.5.1.1	3.5.1.1	1.0
1019	1019	2.7.7.6	2.7.7.6	0.8419403
1191	1191	2.1.1.45	2.1.1.45	0.7042616
1233	993	1.3.5.4	1.4.3.16	0.9255565
1153	271	1.2.7.4	2.7.1.33	0.08830038
688	1120	2.4.1.211	1.4.7.1	0.24313179
416	416	2.3.1.179	2.3.1.179	0.9982064
238	238	3.6.3.14	3.6.3.14	0.9180342
1114	1114	6.2.1.1	6.2.1.1	0.99759406
512	512	2.7.2.3	2.7.2.3	0.991078
505	505	2.7.2.1	2.7.2.1	0.9997212
1160	136	1.3.1.12	1.13.12.16	0.10985688
271	132	2.7.1.33	2.1.1.72	0.079653464
18	18	6.2.1.5	6.2.1.5	0.54519165
582	986	1.1.98.3	3.1.4.53	0.10572071
340	41	4.1.1.1	4.2.1.11	0.08279342
41	41	4.2.1.11	4.2.1.11	0.9994192
238	238	3.6.3.14	3.6.3.14	0.9999989
213	213	6.5.1.2	6.5.1.2	0.42166203
215	215	6.3.2.4	6.3.2.4	1.0
1135	1135	3.4.11.18	3.4.11.18	1.0
1207	1207	2.7.7.7	2.7.7.7	0.999498
691	691	3.6.1.1	3.6.1.1	0.9988649
1223	941	1.11.1.6	3.1.11.1	0.10417221
827	827	1.6.1.2	1.6.1.2	0.9152986
41	41	4.2.1.11	4.2.1.11	0.70571965
386	386	4.3.99.3	4.3.99.3	0.9999341
1212	523	1.3.1.104	2.7.13.3	0.40175548
388	388	5.99.1.3	5.99.1.3	0.56763816
118	388	2.6.1.1	5.99.1.3	0.68567014
1114	1114	6.2.1.1	6.2.1.1	0.9999442
931	931	4.2.1.46	4.2.1.46	0.70924395
238	238	3.6.3.14	3.6.3.14	0.9989594
355	355	4.2.1.126	4.2.1.126	0.9999968
957	957	2.3.1.181	2.3.1.181	1.0
651	651	5.3.1.1	5.3.1.1	1.0
6	6	6.1.1.20	6.1.1.20	0.6287988
1019	1019	2.7.7.6	2.7.7.6	0.11354042
1103	1103	2.6.1.83	2.6.1.83	0.7915603
238	238	3.6.3.14	3.6.3.14	0.9999752
274	274	2.8.1.8	2.8.1.8	0.9999912
189	189	2.1.3.2	2.1.3.2	0.695778
633	1019	4.2.1.3	2.7.7.6	0.13613737
821	827	1.6.5.2	1.6.1.2	0.20818207
63	63	2.6.1.16	2.6.1.16	0.99999535
284	284	5.4.2.12	5.4.2.12	1.0
514	514	6.1.1.17	6.1.1.17	0.9999689
1085	1085	2.2.1.7	2.2.1.7	0.991117
266	266	2.5.1.7	2.5.1.7	0.9999882
1181	1181	1.8.1.4	1.8.1.4	0.99690104
691	691	3.6.1.1	3.6.1.1	0.3421152
388	388	5.99.1.3	5.99.1.3	0.9366101
102	238	1.7.99.4	3.6.3.14	0.4015734
253	253	4.1.99.17	4.1.99.17	0.9999894
1017	1017	3.6.4.12	3.6.4.12	0.99976796
1039	1039	5.3.1.30	5.3.1.30	1.0
1114	1114	6.2.1.1	6.2.1.1	0.9999002
1269	1269	2.8.4.3	2.8.4.3	0.9953754
1005	1005	6.4.1.2	6.4.1.2	0.9999819
388	388	5.99.1.3	5.99.1.3	0.98869157
697	697	1.17.1.10	1.17.1.10	0.9875602
436	436	3.6.4.13	3.6.4.13	0.9999893
1197	1197	3.4.21.92	3.4.21.92	1.0
291	291	2.2.1.6	2.2.1.6	0.9999995
1165	1165	4.3.1.29	4.3.1.29	0.30179495
238	238	3.6.3.14	3.6.3.14	0.29050413
115	1249	2.7.1.40	3.4.21.53	0.36456683
1096	1096	2.4.1.250	2.4.1.250	0.99998844
824	824	2.3.1.41	2.3.1.41	0.8908294
1119	251	2.3.1.n3	6.3.2.45	0.40894356
500	500	2.5.1.6	2.5.1.6	0.9990086
266	266	2.5.1.7	2.5.1.7	0.9997806
182	182	2.7.7.56	2.7.7.56	1.0
351	351	3.6.3.54	3.6.3.54	0.75834805
192	1019	5.99.1.2	2.7.7.6	0.21867713
1231	1231	2.7.2.4	2.7.2.4	0.99013925
523	523	2.7.13.3	2.7.13.3	0.08278829
436	436	3.6.4.13	3.6.4.13	0.15958683
1135	1135	3.4.11.18	3.4.11.18	0.99999964
80	80	3.2.2.20	3.2.2.20	0.9999999
129	129	2.5.1.15	2.5.1.15	1.0
111	111	2.6.1.42	2.6.1.42	0.9979736
995	995	1.5.1.3	1.5.1.3	0.9999993
364	364	2.4.2.14	2.4.2.14	0.9998186
1184	1184	1.4.1.3	1.4.1.3	0.9966072
197	197	6.4.1.1	6.4.1.1	0.99999905
579	579	3.6.5.n1	3.6.5.n1	0.74885434
1251	1251	2.7.7.70	2.7.7.70	1.0
172	172	2.8.1.7	2.8.1.7	0.9890984
447	447	1.1.1.205	1.1.1.205	0.9936899
556	1019	1.2.2.3	2.7.7.6	0.14560063
1030	192	2.4.2.47	5.99.1.2	0.15731212
1005	1005	6.4.1.2	6.4.1.2	0.9612123
1234	1234	2.1.3.3	2.1.3.3	0.67527807
261	261	1.17.7.3	1.17.7.3	0.99948657
1017	1017	3.6.4.12	3.6.4.12	0.9994911
73	1016	2.5.1.101	5.4.4.3	0.6711605
740	740	2.1.2.1	2.1.2.1	0.99999976
1256	1256	1.1.1.298	1.1.1.298	0.9993611
643	1019	6.1.1.13	2.7.7.6	0.26639444
1204	416	2.3.1.54	2.3.1.179	0.2602931
1054	1054	5.3.1.9	5.3.1.9	0.99275744
18	18	6.2.1.5	6.2.1.5	0.97898716
1019	1019	2.7.7.6	2.7.7.6	0.52398354
473	473	3.1.26.12	3.1.26.12	0.9011175
482	482	2.2.1.1	2.2.1.1	0.99996996
239	239	3.5.4.13	3.5.4.13	0.9947429
993	1019	1.4.3.16	2.7.7.6	0.48173806
565	388	3.5.1.28	5.99.1.3	0.07614729
816	523	6.3.2.7	2.7.13.3	0.3694292
396	396	5.4.3.8	5.4.3.8	1.0
759	759	1.1.1.42	1.1.1.42	0.9944094
1249	1249	3.4.21.53	3.4.21.53	0.99999416
281	324	4.2.1.28	1.15.1.1	0.27173948
714	714	5.1.3.13	5.1.3.13	0.99861157
238	238	3.6.3.14	3.6.3.14	0.984289
1019	1019	2.7.7.6	2.7.7.6	0.99954
197	197	6.4.1.1	6.4.1.1	0.9999913
981	981	4.2.1.6	4.2.1.6	0.97315955
156	156	1.2.4.4	1.2.4.4	0.992438
213	213	6.5.1.2	6.5.1.2	0.4132021
238	238	3.6.3.14	3.6.3.14	0.9989172
514	514	6.1.1.17	6.1.1.17	1.0
1154	1154	2.1.1.228	2.1.1.228	0.99999714
698	1197	2.7.7.8	3.4.21.92	0.04821547
766	766	1.1.1.85	1.1.1.85	0.9993697
1020	1020	1.2.1.11	1.2.1.11	0.14134862
647	647	3.1.1.61	3.1.1.61	0.9986504
102	1070	1.7.99.4	6.3.5.3	0.068698555
523	523	2.7.13.3	2.7.13.3	0.99941874
1156	1004	3.1.26.4	3.6.3.8	0.29089138
1054	932	5.3.1.9	2.7.7.24	0.15946242
351	351	3.6.3.54	3.6.3.54	0.7524548
754	41	3.2.1.89	4.2.1.11	0.08876914
1223	388	1.11.1.6	5.99.1.3	0.1688544
977	977	2.7.1.30	2.7.1.30	0.9977428
351	351	3.6.3.54	3.6.3.54	0.67202497
1259	1259	2.7.1.148	2.7.1.148	0.93830895
351	1070	3.6.3.54	6.3.5.3	0.99910384
388	388	5.99.1.3	5.99.1.3	0.9979608
705	705	4.2.1.47	4.2.1.47	0.99998784
177	177	1.8.1.7	1.8.1.7	0.80872077
272	272	2.7.8.31	2.7.8.31	0.9694827
130	130	1.2.1.12	1.2.1.12	0.98856187
1197	1197	3.4.21.92	3.4.21.92	0.9624264
779	779	2.7.6.5	2.7.6.5	0.99966955
985	985	6.3.5.7	6.3.5.7	0.9999976
1233	491	1.3.5.4	1.3.5.1	0.51019233
156	156	1.2.4.4	1.2.4.4	0.99999774
579	579	3.6.5.n1	3.6.5.n1	0.94616073
363	363	5.4.2.11	5.4.2.11	0.6718753
523	1273	2.7.13.3	1.1.1.169	0.008847926
1135	1135	3.4.11.18	3.4.11.18	0.8441561
473	473	3.1.26.12	3.1.26.12	0.95888263
26	26	3.6.3.31	3.6.3.31	0.5234024
779	1017	2.7.6.5	3.6.4.12	0.1870316
1237	1120	6.4.1.6	1.4.7.1	0.33330038
125	125	1.2.1.8	1.2.1.8	0.9341684
856	856	5.2.1.8	5.2.1.8	0.99956197
60	766	1.1.1.83	1.1.1.85	0.53346896
1101	382	1.7.99.1	3.2.1.23	0.04592137
59	59	5.1.1.20	5.1.1.20	0.9989134
280	280	4.2.1.81	4.2.1.81	0.9977677
1223	1223	1.11.1.6	1.11.1.6	0.9994325
1249	1249	3.4.21.53	3.4.21.53	0.99835134
827	1114	1.6.1.2	6.2.1.1	0.1951782
181	181	6.3.5.2	6.3.5.2	0.99999833
1201	1201	2.1.1.190	2.1.1.190	0.55248356
351	351	3.6.3.54	3.6.3.54	0.8688506
333	333	2.3.3.13	2.3.3.13	0.99999976
637	637	3.6.3.32	3.6.3.32	0.57246137
1180	1180	3.6.1.23	3.6.1.23	0.9998466
500	500	2.5.1.6	2.5.1.6	0.80723244
192	1019	5.99.1.2	2.7.7.6	0.71823907
130	130	1.2.1.12	1.2.1.12	0.9825984
26	26	3.6.3.31	3.6.3.31	0.81938034
993	993	1.4.3.16	1.4.3.16	0.89358914
835	835	5.1.3.14	5.1.3.14	0.9998884
388	388	5.99.1.3	5.99.1.3	0.9921514
244	244	4.1.1.49	4.1.1.49	0.335421
1249	1249	3.4.21.53	3.4.21.53	0.99988747
1249	1249	3.4.21.53	3.4.21.53	0.9999919
523	523	2.7.13.3	2.7.13.3	0.99993396
1015	1015	1.17.1.9	1.17.1.9	0.78058064
388	388	5.99.1.3	5.99.1.3	0.99999964
319	319	6.1.1.10	6.1.1.10	0.9707343
349	349	2.1.1.13	2.1.1.13	0.98514426
351	351	3.6.3.54	3.6.3.54	0.9995672
1250	1019	1.4.3.21	2.7.7.6	0.10229457
1019	1019	2.7.7.6	2.7.7.6	0.28425238
1019	1019	2.7.7.6	2.7.7.6	0.9829911
1019	1019	2.7.7.6	2.7.7.6	0.3493734
1027	1027	1.4.1.1	1.4.1.1	0.995346
572	572	3.1.3.11	3.1.3.11	0.99586606
925	925	2.3.1.9	2.3.1.9	0.9614611
531	743	3.2.1.54	3.2.1.1	0.9991277
1016	1248	5.4.4.3	6.3.1.2	0.28993905
751	751	2.3.1.117	2.3.1.117	1.0
690	690	3.4.11.2	3.4.11.2	0.2717514
1019	1019	2.7.7.6	2.7.7.6	0.9929289
1107	1054	2.7.7.12	5.3.1.9	0.20432994
351	351	3.6.3.54	3.6.3.54	0.9981211
1019	1019	2.7.7.6	2.7.7.6	0.71602714
1017	1017	3.6.4.12	3.6.4.12	0.9924482
690	690	3.4.11.2	3.4.11.2	0.5034892
351	351	3.6.3.54	3.6.3.54	0.99830353
226	226	2.1.1.297	2.1.1.297	0.99874145
1267	1267	6.5.1.1	6.5.1.1	0.99999976
612	688	6.3.4.21	2.4.1.211	0.22202559
740	740	2.1.2.1	2.1.2.1	0.9999914
633	633	4.2.1.3	4.2.1.3	0.9999713
926	1019	4.2.1.77	2.7.7.6	0.08925841
215	215	6.3.2.4	6.3.2.4	0.9999187
436	436	3.6.4.13	3.6.4.13	0.9999645
41	41	4.2.1.11	4.2.1.11	0.99998915
691	691	3.6.1.1	3.6.1.1	0.9996412
691	691	3.6.1.1	3.6.1.1	0.9999994
420	420	6.4.1.3	6.4.1.3	1.0
705	705	4.2.1.47	4.2.1.47	1.0
922	922	6.1.1.11	6.1.1.11	0.34080532
349	349	2.1.1.13	2.1.1.13	0.97119033
678	678	3.1.4.52	3.1.4.52	0.89798427
234	234	3.3.1.1	3.3.1.1	0.338189
987	352	2.7.1.71	5.4.2.10	0.26639402
1086	1086	3.2.1.86	3.2.1.86	0.51858705
1046	878	1.18.1.1	4.99.1.1	0.27415654
903	238	2.7.6.1	3.6.3.14	0.1037382
1019	1019	2.7.7.6	2.7.7.6	0.89060634
678	678	3.1.4.52	3.1.4.52	0.60281324
392	392	4.2.1.20	4.2.1.20	0.99979705
91	91	1.1.1.100	1.1.1.100	0.61584437
740	740	2.1.2.1	2.1.2.1	0.9999944
238	238	3.6.3.14	3.6.3.14	0.90346503
220	500	2.4.1.281	2.5.1.6	0.08652118
1017	1017	3.6.4.12	3.6.4.12	0.87278265
903	903	2.7.6.1	2.7.6.1	0.9999995
570	783	1.2.1.16	1.2.1.79	0.9814446
166	166	3.2.2.27	3.2.2.27	0.999647
1017	1017	3.6.4.12	3.6.4.12	0.9996669
436	436	3.6.4.13	3.6.4.13	0.9981603
388	388	5.99.1.3	5.99.1.3	0.9096265
967	967	1.6.99.3	1.6.99.3	0.9990916
388	388	5.99.1.3	5.99.1.3	0.21886522
1017	1017	3.6.4.12	3.6.4.12	0.9999242
238	238	3.6.3.14	3.6.3.14	0.999946
612	612	6.3.4.21	6.3.4.21	0.99997747
791	791	4.6.1.1	4.6.1.1	1.0
1094	388	6.6.1.1	5.99.1.3	0.1866152
388	388	5.99.1.3	5.99.1.3	0.9993777
651	651	5.3.1.1	5.3.1.1	0.9999932
827	827	1.6.1.2	1.6.1.2	0.98247015
1249	1249	3.4.21.53	3.4.21.53	0.9999006
1206	1206	2.6.1.85	2.6.1.85	0.99792373
1019	1019	2.7.7.6	2.7.7.6	0.98147637
1019	1019	2.7.7.6	2.7.7.6	0.9884105
238	238	3.6.3.14	3.6.3.14	0.9483824
1234	1234	2.1.3.3	2.1.3.3	0.88731664
2	142	6.2.1.44	6.2.1.3	0.6400925
523	523	2.7.13.3	2.7.13.3	0.9875743
1174	584	2.1.1.10	4.2.1.24	0.27040786
238	238	3.6.3.14	3.6.3.14	0.99941874
238	238	3.6.3.14	3.6.3.14	0.999081
265	265	3.1.1.1	3.1.1.1	0.9999999
1154	1154	2.1.1.228	2.1.1.228	0.99984264
213	213	6.5.1.2	6.5.1.2	0.99991345
546	1019	4.2.3.5	2.7.7.6	0.7787783
436	436	3.6.4.13	3.6.4.13	1.0
477	477	3.6.3.20	3.6.3.20	0.7143045
1140	1140	1.8.5.4	1.8.5.4	0.5222355
1099	1099	1.9.3.1	1.9.3.1	0.963407
436	436	3.6.4.13	3.6.4.13	0.9991037
1019	1019	2.7.7.6	2.7.7.6	0.7581169
392	392	4.2.1.20	4.2.1.20	0.9999993
1203	1203	3.5.4.2	3.5.4.2	0.999982
99	99	2.5.1.47	2.5.1.47	0.9999629
405	91	1.1.1.325	1.1.1.100	0.5768474
1252	1252	2.5.1.16	2.5.1.16	0.9994686
63	63	2.6.1.16	2.6.1.16	0.9997887
1247	1247	2.7.7.75	2.7.7.75	0.9999975
579	579	3.6.5.n1	3.6.5.n1	0.99998796
63	63	2.6.1.16	2.6.1.16	0.99996877
45	45	6.3.5.5	6.3.5.5	1.0
284	284	5.4.2.12	5.4.2.12	0.99999857
572	572	3.1.3.11	3.1.3.11	0.99998736
523	523	2.7.13.3	2.7.13.3	0.99955887
685	482	2.3.1.61	2.2.1.1	0.12792394
724	724	2.4.1.18	2.4.1.18	0.1903989
714	714	5.1.3.13	5.1.3.13	0.9967597
827	238	1.6.1.2	3.6.3.14	0.23346286
409	409	2.3.2.16	2.3.2.16	0.99999523
697	697	1.17.1.10	1.17.1.10	0.99999607
751	751	2.3.1.117	2.3.1.117	0.31025383
662	1016	2.7.1.175	5.4.4.3	0.046345066
505	505	2.7.2.1	2.7.2.1	0.9891773
436	436	3.6.4.13	3.6.4.13	0.99997413
351	351	3.6.3.54	3.6.3.54	0.56811726
388	388	5.99.1.3	5.99.1.3	0.99999905
101	1120	2.4.2.10	1.4.7.1	0.3667483
269	269	3.6.3.39	3.6.3.39	0.9117947
41	41	4.2.1.11	4.2.1.11	0.9999765
1105	1105	4.1.3.27	4.1.3.27	0.3381253
340	388	4.1.1.1	5.99.1.3	0.103255324
40	362	1.13.11.2	6.3.5.4	0.079296075
41	41	4.2.1.11	4.2.1.11	0.99995756
824	824	2.3.1.41	2.3.1.41	0.99853885
250	250	5.4.3.5	5.4.3.5	0.8628217
1094	1094	6.6.1.1	6.6.1.1	0.9999374
697	18	1.17.1.10	6.2.1.5	0.036956035
647	647	3.1.1.61	3.1.1.61	0.061609503
431	635	5.1.1.1	2.4.2.4	0.38587126
215	500	6.3.2.4	2.5.1.6	0.10210276
80	80	3.2.2.20	3.2.2.20	0.9887628
244	244	4.1.1.49	4.1.1.49	0.99994266
583	1215	3.5.1.5	1.12.2.1	0.14322895
906	1019	1.1.1.130	2.7.7.6	0.07803599
144	144	5.4.99.23	5.4.99.23	0.99997973
611	611	6.3.4.5	6.3.4.5	0.99811137
940	940	3.6.3.12	3.6.3.12	0.99999976
1183	1183	1.11.1.21	1.11.1.21	0.047115065
698	698	2.7.7.8	2.7.7.8	1.0
989	766	1.1.1.87	1.1.1.85	0.62022537
724	724	2.4.1.18	2.4.1.18	0.9997873
388	388	5.99.1.3	5.99.1.3	0.6976337
244	244	4.1.1.49	4.1.1.49	0.9212531
1249	1249	3.4.21.53	3.4.21.53	0.9996884
1152	1152	1.8.1.9	1.8.1.9	0.9999739
856	856	5.2.1.8	5.2.1.8	0.4635707
634	804	4.1.2.13	4.2.1.148	0.020330943
211	211	2.7.1.20	2.7.1.20	0.40181473
1017	1017	3.6.4.12	3.6.4.12	0.9996068
197	197	6.4.1.1	6.4.1.1	0.99997365
1132	1132	2.7.4.22	2.7.4.22	0.99751854
583	824	3.5.1.5	2.3.1.41	0.46277595
1114	1114	6.2.1.1	6.2.1.1	0.99990916
436	436	3.6.4.13	3.6.4.13	0.99994373
238	238	3.6.3.14	3.6.3.14	0.034518413
238	238	3.6.3.14	3.6.3.14	0.83827215
388	636	5.99.1.3	1.1.1.44	0.19797851
1017	1017	3.6.4.12	3.6.4.12	0.99928194
1019	1019	2.7.7.6	2.7.7.6	0.62992775
678	678	3.1.4.52	3.1.4.52	0.99799854
1158	1158	1.5.1.2	1.5.1.2	0.5474576
800	579	3.6.3.17	3.6.5.n1	0.099986404
1102	1102	2.5.1.90	2.5.1.90	0.98101026
319	198	6.1.1.10	4.1.1.20	0.20396574
512	512	2.7.2.3	2.7.2.3	0.99991524
130	130	1.2.1.12	1.2.1.12	0.82856005
1086	1086	3.2.1.86	3.2.1.86	0.9996107
97	97	6.1.1.3	6.1.1.3	0.6160798
26	26	3.6.3.31	3.6.3.31	0.8463323
740	740	2.1.2.1	2.1.2.1	0.97896177
388	1019	5.99.1.3	2.7.7.6	0.26824367
910	910	1.1.1.23	1.1.1.23	0.9936692
41	41	4.2.1.11	4.2.1.11	0.9999987
514	514	6.1.1.17	6.1.1.17	0.9999999
115	115	2.7.1.40	2.7.1.40	0.9997993
253	253	4.1.99.17	4.1.99.17	0.9064422
601	1017	3.1.3.70	3.6.4.12	0.12644698
352	352	5.4.2.10	5.4.2.10	0.99761355
232	232	1.8.1.2	1.8.1.2	0.824534
111	111	2.6.1.42	2.6.1.42	0.93985814
1249	1249	3.4.21.53	3.4.21.53	0.99999845
903	903	2.7.6.1	2.7.6.1	0.99306303
1070	1070	6.3.5.3	6.3.5.3	0.97288156
650	650	2.3.1.29	2.3.1.29	0.20781045
809	809	2.7.7.42	2.7.7.42	0.99936205
1017	1017	3.6.4.12	3.6.4.12	0.794024
483	755	3.1.3.82	3.1.3.23	0.27977484
1154	1154	2.1.1.228	2.1.1.228	0.999997
181	181	6.3.5.2	6.3.5.2	0.99998486
1019	1019	2.7.7.6	2.7.7.6	0.89074636
197	197	6.4.1.1	6.4.1.1	0.9999999
1085	1085	2.2.1.7	2.2.1.7	0.3561908
913	388	3.1.13.1	5.99.1.3	0.030231051
182	182	2.7.7.56	2.7.7.56	1.0
1132	1132	2.7.4.22	2.7.4.22	0.99243706
1267	67	6.5.1.1	2.4.2.21	0.11931809
151	151	2.4.2.29	2.4.2.29	0.99999905
705	705	4.2.1.47	4.2.1.47	0.9999825
436	436	3.6.4.13	3.6.4.13	0.9920846
276	276	2.3.1.20	2.3.1.20	0.9973967
1120	1120	1.4.7.1	1.4.7.1	0.99973434
79	702	1.14.13.141	2.3.3.9	0.2340842
1193	1193	2.1.1.79	2.1.1.79	0.9999975
724	724	2.4.1.18	2.4.1.18	0.99914575
725	512	2.5.1.78	2.7.2.3	0.09391875
584	584	4.2.1.24	4.2.1.24	0.9854725
447	447	1.1.1.205	1.1.1.205	1.0
181	181	6.3.5.2	6.3.5.2	0.999997
172	172	2.8.1.7	2.8.1.7	0.99234504
1019	1019	2.7.7.6	2.7.7.6	0.9893741
922	922	6.1.1.11	6.1.1.11	0.9999186
849	849	2.4.2.9	2.4.2.9	0.9999994
263	263	4.2.1.2	4.2.1.2	0.27100265
388	388	5.99.1.3	5.99.1.3	0.9999993
523	523	2.7.13.3	2.7.13.3	0.99979764
1142	97	3.5.1.47	6.1.1.3	0.16221415
419	419	2.7.1.90	2.7.1.90	0.87475705
[truncated: 998,000+ more rows]
