# Supplementary material for: Deep learning of a bacterial and archaeal universal language of life enables transfer learning and illuminates microbial dark matter
Source: Nat Commun. 2022 May 11;13:2606. doi: 10.1038/s41467-022-30070-8 (PMC9095714; doi:10.1038/s41467-022-30070-8)
Supplement: Supplementary file 5 — Source Data [file 41467_2022_30070_MOESM5_ESM.zip › SourceData/Fig4_SourceData_ec1_metrics.csv]

cutoff	accuracy	precision	recall	f1
0.0	0.5	0.5	1.0	0.6666666666666666
0.01	0.674878223495702	0.6078617630425562	0.9855372492836676	0.7519402299855713
0.02	0.7071095988538681	0.6350704258251384	0.9737822349570201	0.768771825649291
0.03	0.7268123209169054	0.6538069191982979	0.9641404011461318	0.7792116064863863
0.04	0.7406303724928367	0.6682055801470146	0.9559169054441261	0.7865773869169014
0.05	0.75125	0.6801121512604179	0.9487320916905444	0.7922724676000562
0.06	0.7597671919770773	0.6904305541697956	0.9418194842406877	0.7967663447757621
0.07	0.7667800859598853	0.6993677831726471	0.9358452722063038	0.8005073482780489
0.08	0.7724176217765043	0.7071402504452784	0.9299856733524355	0.8033961131583913
0.09	0.7773209169054441	0.7142872957534429	0.9243982808022922	0.8058726550595758
0.1	0.7815365329512894	0.7208489500508538	0.918932664756447	0.8079266660578598
0.11	0.785214899713467	0.7268692094676984	0.9138037249283668	0.8096870219801842
0.12	0.7885315186246419	0.732487936647196	0.9090616045845272	0.8112781762622582
0.13	0.7916153295128939	0.7379851396301861	0.9042908309455587	0.812717481225395
0.14	0.7942442693409743	0.7430001360632753	0.8996848137535817	0.8138699257060837
0.15	0.796797994269341	0.7477961317177613	0.89567335243553	0.8150818432494801
0.16	0.799237106017192	0.7526322473738003	0.8914756446991404	0.8161913475191258
0.17	0.8013896848137536	0.7571383171172933	0.8874355300859599	0.8171252935123868
0.18	0.8033381088825214	0.7613434383331688	0.8836819484240688	0.817963611287927
0.19	0.8050107449856734	0.7654036264359577	0.8796275071633238	0.8185499595044546
0.2	0.8067227793696276	0.7694054877089664	0.8759813753581662	0.8192418360203259
0.21	0.8081196275071634	0.7731171939983872	0.8721991404011461	0.8196747797812791
0.22	0.8093338108882522	0.776597788908674	0.8685100286532951	0.8199863385206376
0.23	0.8107700573065902	0.7803801436040613	0.8649641833810888	0.820498010743007
0.24	0.8119591690544412	0.7839339153339114	0.861310888252149	0.8208028561774052
0.25	0.8128402578796562	0.7871094135203898	0.857650429799427	0.8208672281813164
0.26	0.8140580229226361	0.7905497200039763	0.854512893982808	0.8212878018554536
0.27	0.81503223495702	0.7938069946888465	0.8511532951289398	0.8214805468655477
0.28	0.8157736389684814	0.796804513809402	0.8477292263610315	0.8214784015104712
0.29	0.8163932664756447	0.7996689078709012	0.8442979942693409	0.8213776738643371
0.3	0.8172457020057307	0.8027687574773543	0.8411532951289399	0.8215128989943157
0.31	0.8178330945558739	0.8056613782128562	0.837743553008596	0.8213893151752886
0.32	0.8185458452722063	0.8084783151585782	0.8348638968481376	0.8214592819182678
0.33	0.819115329512894	0.8112428474614165	0.8317621776504298	0.8213743805949825
0.34	0.8196776504297995	0.8140534834623504	0.8286318051575932	0.8212779552715654
0.35000000000000003	0.8203402578796561	0.8169325518600151	0.8257163323782235	0.8213009572463227
0.36	0.820823782234957	0.8195373924458841	0.822836676217765	0.8211837204480951
0.37	0.8213968481375358	0.8223945159806852	0.819849570200573	0.8211200711702921
0.38	0.8215365329512894	0.8248666488141334	0.8164111747851003	0.8206171315013554
0.39	0.8218194842406876	0.8275396975838789	0.8130873925501433	0.8202498897970096
0.4	0.8221275071633238	0.8301349347350493	0.81	0.8199438752202572
0.41000000000000003	0.8223603151862464	0.8324406982499427	0.8071991404011462	0.8196256278026091
0.42	0.8225035816618911	0.8347447860515261	0.8042191977077364	0.8191977234170635
0.43	0.8227041547277937	0.8371539549608209	0.8012750716332379	0.8188216692226326
0.44	0.8229047277936963	0.8394466742471592	0.798538681948424	0.8184818481848185
0.45	0.8229226361031519	0.8416445623342175	0.7955229226361031	0.8179340821211563
0.46	0.8229763610315186	0.8439929503856688	0.7924283667621776	0.8173982436241783
0.47000000000000003	0.82310888252149	0.8464415736032812	0.7894340974212034	0.816944528869747
0.48	0.8229906876790831	0.8486687957686032	0.7861676217765043	0.8162234724954354
0.49	0.8228545845272206	0.8507895986239424	0.7830372492836676	0.8155086297900277
0.5	0.8226504297994269	0.8529605366266495	0.7797134670487106	0.8146939508704698
0.51	0.8223925501432665	0.8551385644845654	0.7762893982808023	0.813808536841789
0.52	0.8222098853868195	0.8574902839703393	0.772865329512894	0.8129815426696254
0.53	0.822041547277937	0.8597077979229009	0.7696848137535817	0.8122094473546952
0.54	0.8220200573065902	0.8620417498872496	0.7667478510028654	0.8116071699372177
0.55	0.8217191977077364	0.8643325329352975	0.7632378223495702	0.8106454852551812
0.56	0.821310888252149	0.8664923604869679	0.7596704871060171	0.8095728844612389
0.5700000000000001	0.8209563037249283	0.8687665122097761	0.7561318051575932	0.8085453521817227
0.58	0.8208058739255014	0.871042842111368	0.75310888252149	0.8077941136923307
0.59	0.8205659025787966	0.8733605873519106	0.7498638968481376	0.8069143605950823
0.6	0.8202184813753581	0.8756165396475956	0.7464756446991404	0.8059053945887839
0.61	0.8195630372492837	0.8776432743587573	0.7426647564469914	0.8045318744422458
0.62	0.8193553008595988	0.8800876430166931	0.7394627507163324	0.803669996185197
0.63	0.8190042979942693	0.8823625373493148	0.7361532951289398	0.8026539825358888
0.64	0.818595988538682	0.8846606240918841	0.7327220630372493	0.8015547127229414
0.65	0.8180838108882521	0.8869234857924593	0.7291260744985674	0.8003208013744136
0.66	0.8174355300859599	0.8889376492065721	0.7255157593123209	0.7989555723841979
0.67	0.8168839541547278	0.891235517820819	0.7218624641833811	0.7976570229944197
0.68	0.8162929799426935	0.8934111462556243	0.7182808022922637	0.7963309309667045
0.6900000000000001	0.8156948424068768	0.8960441416991678	0.7142550143266476	0.7948883521073989
0.7000000000000001	0.8150250716332378	0.8985960428166154	0.7101934097421203	0.7933629681792175
0.71	0.8142478510028653	0.9008131566925537	0.7062607449856734	0.7917606906243727
0.72	0.8134706303724928	0.9031553733474595	0.7022421203438396	0.7901267404138709
0.73	0.8126934097421203	0.9055219055404853	0.6982378223495702	0.7884842503761467
0.74	0.8118194842406877	0.907851588119554	0.6940902578796562	0.786708886453132
0.75	0.8108631805157593	0.9102407759280792	0.6897421203438395	0.7847976428684954
0.76	0.809845988538682	0.912635344621989	0.6852936962750716	0.7827922675667384
0.77	0.8087249283667621	0.9148106797050953	0.680852435530086	0.7806799234490632
0.78	0.8076790830945558	0.9175042283092595	0.6761532951289398	0.778553105848778
0.79	0.806464899713467	0.9198108116064332	0.6714684813753582	0.7762609260938517
0.8	0.8053939828080229	0.9225105050344883	0.6667979942693409	0.7740827595383029
0.81	0.8039040114613181	0.9250661269637704	0.6613825214899713	0.771310900220544
0.8200000000000001	0.8022922636103151	0.9272725431828767	0.6560386819484241	0.768423348967554
0.8300000000000001	0.8010207736389685	0.9302542260082524	0.6508381088825215	0.765856475140031
0.84	0.7994699140401146	0.9329894771729224	0.6452865329512893	0.7629154104136319
0.85	0.7976432664756447	0.935645536706578	0.6392550143266476	0.7595604694907608
0.86	0.7958202005730659	0.9384801605419352	0.6331446991404012	0.756152125279642
0.87	0.7939828080229226	0.9412239017782269	0.6271275071633238	0.7527233958403191
0.88	0.7917478510028654	0.9440761497699369	0.6202363896848138	0.7486360531571802
0.89	0.7894233524355301	0.9471837611094509	0.6130300859598854	0.7443237907206318
0.9	0.7868696275071633	0.9501584946381602	0.6055014326647564	0.7396505105835616
0.91	0.7839828080229226	0.9533748084444547	0.5971704871060172	0.7343575197540544
0.92	0.7808309455587392	0.9568165928687952	0.5882091690544412	0.7285422766391625
0.93	0.7771883954154728	0.9602826249866181	0.578295128939828	0.7218702636485163
0.9400000000000001	0.7729620343839542	0.9641069362401803	0.5670343839541547	0.7140840305811778
0.9500000000000001	0.7682163323782235	0.9684591132018817	0.5544914040114614	0.705213002441602
0.96	0.7624570200573066	0.9727124941941477	0.5400644699140401	0.694520699375426
0.97	0.754419770773639	0.9774817164981716	0.5208381088825215	0.6795741737700014
0.98	0.7433631805157593	0.9824890290145286	0.4955587392550143	0.6588163589873008
0.99	0.7250931232091691	0.9885112866115291	0.45547994269340975	0.6236146799788156
