# Supplementary material for: Deep learning of a bacterial and archaeal universal language of life enables transfer learning and illuminates microbial dark matter
Source: Nat Commun. 2022 May 11;13:2606. doi: 10.1038/s41467-022-30070-8 (PMC9095714; doi:10.1038/s41467-022-30070-8)
Supplement: Supplementary file 5 — Source Data [file 41467_2022_30070_MOESM5_ESM.zip › SourceData/Fig5_SourceData_classifier_annotation_comparison_withmetadata.csv]

SRA read accession	Lat	Lon	Ocean region	Depth category	depth_cat	Depth (m)	Temp (°C)	Oxygen (umol/kg)	OMZ?	TARA Station	percent_oxido_classifier	percent_annotated_mgrast	percent_oxido_mgrast	percent_annotated_mifaser	percent_oxido_mifaser
ERR598981	-12.93	-96.12	Pacific	MES	OMZ	175.3	13.0	0.7	Yes	100	0.2022505	0.3316388715387341	0.03195093779022087	0.02166735	0.0034083
ERR599063	-12.99	-95.99	Pacific	SRF	SRF	5.5	25.3	200.2	-	100	0.1818148	0.4030682329921763	0.03693002703371913	0.0017074	0.00035295
ERR599115	35.31	-127.74	Pacific	MES	OMZ	644.6	4.9	8.6	Yes	133	0.20011295	0.31752385890579854	0.027881516111887866	0.01009925	0.0016292
ERR599052	35.41	-127.74	Pacific	SRF	SRF	5.5	19.2	224.4	-	133	0.18589795	0.36861522603356667	0.035760870306291576	0.01274145	0.00254785
ERR599020	-1.87	-84.62	Pacific	MES	OMZ	376.9	10.3	1.3	Yes	110	0.1873796	0.30129490186554525	0.030652052483239493	0.01940735	0.0033463
ERR599076	14.17	-116.66	Pacific	MES	OMZ	371.0	8.9	0.6	Yes	137	0.20611765	0.32056593728010657	0.00010743786210871418	0.0187995	0.00294185
ERR598989	14.2	-116.63	Pacific	SRF	SRF	5.4	26.4	195.1	-	137	0.1820631	0.3760710624496025	0.03633941993559212	0.0240789	0.00482925
ERR599048	-8.8	-17.91	Atlantic	MES	MES	792.7	4.7	143.2	No	72	0.18532875	0.30672847216016647	0.027508114161476527	0.01875675	0.00385215
ERR599105	-8.78	-17.91	Atlantic	SRF	SRF	5.8	25.0	199.1	-	72	0.1639679	0.2789518184964626	0.023179967240355936	0.01606875	0.00383555
ERR598964	34.1	-49.78	Atlantic	MES	MES	734.3	10.6	155.2	No	149	0.19746295	0.303269300604755	0.029167200891201686	0.0173219	0.0028291
ERR598963	34.1	-49.89	Atlantic	SRF	SRF	5.5	18.7	220.2	-	149	0.18304255	0.2895966918476208	0.02936769158901829	0.0182741	0.0033924
ERR599125	-61.98	-49.45	Polar	MES	MES	783.8	0.5	203.8	No	85	0.19231405	0.26703858254288176	0.022185653815041145	0.01505965	0.0024543
ERR599176	-62.03	-49.54	Polar	SRF	SRF	5.9	0.7	343.4	-	85	0.18617095	0.5025792209595991	0.04028553678378844	0.02717205	0.00470345
ERR3589593	76.12	1.36	Polar	MES	MES	490.5	0.1	315.4	No	163	0.1847449	0.290377068885277	0.02690564975676061	0.01815755	0.0029441
ERR3589586	76.18	1.39	Polar	SRF	SRF	5.0	1.9	363.0	-	163	0.1963726	0.47189336584745273	0.000170987331935718	0.0285594	0.00591445
